# Supplementary material for: Role of miRNA–mRNA Interactome in Pathophysiology of Arrhythmogenic Cardiomyopathy
Source: Biomedicines. 2024 Aug 9;12(8):1807. doi: 10.3390/biomedicines12081807 (PMC11351583; doi:10.3390/biomedicines12081807)
Supplement: Supplementary file 1 [file biomedicines-12-01807-s001.zip › Table S2.xlsx]

## Sheet: Sheet1
database	mature_mirna_acc	mature_mirna_id	target_symbol	target_entrez	target_ensembl	experiment	support_type	pubmed_id	type	score	disease_drug	paper_pubmedID
mirtarbase	MIMAT0004762	hsa-miR-486-3p	HCN2	610	ENSG00000099822	PAR-CLIP	Functional MTI (Weak)	26701625	validated
mirtarbase	MIMAT0000443	hsa-miR-125a-5p	CDKN1A	1026	ENSG00000124762	qRT-PCR//Luciferase reporter assay//Western blot	Functional MTI	20190813	validated
mirtarbase	MIMAT0000066	hsa-let-7e-5p	CDKN1A	1026	ENSG00000124762	PAR-CLIP	Functional MTI (Weak)	21572407	validated
mirtarbase	MIMAT0004762	hsa-miR-486-3p	CDKN1A	1026	ENSG00000124762	PAR-CLIP	Functional MTI (Weak)	26701625	validated
mirtarbase	MIMAT0000066	hsa-let-7e-5p	EDN1	1906	ENSG00000078401	PAR-CLIP	Functional MTI (Weak)	23592263	validated
mirtarbase	MIMAT0000443	hsa-miR-125a-5p	EDN1	1906	ENSG00000078401	Luciferase reporter assay	Functional MTI	27106952	validated
mirtarbase	MIMAT0000443	hsa-miR-125a-5p	LIF	3976	ENSG00000128342	ELISA	Non-Functional MTI (Weak)	19011087	validated
mirtarbase	MIMAT0000066	hsa-let-7e-5p	MYCN	4613	ENSG00000134323	Reporter assay	Functional MTI	21654684	validated
mirtarbase	MIMAT0000066	hsa-let-7e-5p	MYCN	4613	ENSG00000134323	Luciferase reporter assay//Microarray//qRT-PCR//Western blot	Functional MTI	23774216	validated
mirtarbase	MIMAT0002177	hsa-miR-486-5p	SERPINE1	5054	ENSG00000106366	qRT-PCR	Functional MTI (Weak)	22995304	validated
mirtarbase	MIMAT0000066	hsa-let-7e-5p	SLC20A1	6574	ENSG00000144136	PAR-CLIP	Functional MTI (Weak)	23592263	validated
mirtarbase	MIMAT0000066	hsa-let-7e-5p	SLC20A1	6574	ENSG00000144136	PAR-CLIP	Functional MTI (Weak)	20371350	validated
mirtarbase	MIMAT0002177	hsa-miR-486-5p	SNAI1	6615	ENSG00000124216	Luciferase reporter assay//Western blot	Functional MTI	27877055	validated
mirtarbase	MIMAT0000066	hsa-let-7e-5p	THBS1	7057	ENSG00000137801	PAR-CLIP	Functional MTI (Weak)	24398324	validated
mirtarbase	MIMAT0000443	hsa-miR-125a-5p	TNFAIP3	7128	ENSG00000118503	qRT-PCR//Western blot	Functional MTI	22550173	validated
mirtarbase	MIMAT0000443	hsa-miR-125a-5p	TNFAIP3	7128	ENSG00000118503	Luciferase reporter assay//qRT-PCR//Western blot	Functional MTI	26758190	validated
mirtarbase	MIMAT0000066	hsa-let-7e-5p	TNFAIP3	7128	ENSG00000118503	Luciferase reporter assay//Western blot	Functional MTI	26110642	validated
mirtarbase	MIMAT0004762	hsa-miR-486-3p	MAFK	7975	ENSG00000198517	PAR-CLIP	Functional MTI (Weak)	26701625	validated
mirtarbase	MIMAT0000066	hsa-let-7e-5p	TNFSF9	8744	ENSG00000125657	PAR-CLIP	Functional MTI (Weak)	23592263	validated
mirtarbase	MIMAT0000066	hsa-let-7e-5p	TNFSF9	8744	ENSG00000125657	PAR-CLIP	Functional MTI (Weak)	26701625	validated
mirtarbase	MIMAT0000443	hsa-miR-125a-5p	CREB5	9586	ENSG00000146592	Sequencing	Functional MTI (Weak)	20371350	validated
mirtarbase	MIMAT0004762	hsa-miR-486-3p	DLGAP4	22839	ENSG00000080845	PAR-CLIP	Functional MTI (Weak)	23592263	validated
mirtarbase	MIMAT0004762	hsa-miR-486-3p	SRCIN1	80725	ENSG00000277363	PAR-CLIP	Functional MTI (Weak)	23592263	validated
mirtarbase	MIMAT0004762	hsa-miR-486-3p	SRCIN1	80725	ENSG00000273608	PAR-CLIP	Functional MTI (Weak)	23592263	validated
mirtarbase	MIMAT0000066	hsa-let-7e-5p	MIDN	90007	ENSG00000167470	PAR-CLIP	Functional MTI (Weak)	26701625	validated
mirtarbase	MIMAT0000066	hsa-let-7e-5p	FAM43A	131583	ENSG00000185112	PAR-CLIP	Functional MTI (Weak)	23592263	validated
mirtarbase	MIMAT0000066	hsa-let-7e-5p	FAM43A	131583	ENSG00000185112	PAR-CLIP	Functional MTI (Weak)	20371350	validated
tarbase	MIMAT0000066	hsa-let-7e-5p	FKBP4	2288	ENSG00000004478	Degradome sequencing	positive		validated
tarbase	MIMAT0000066	hsa-let-7e-5p	TNFRSF12A	51330	ENSG00000006327	Degradome sequencing	positive		validated
tarbase	MIMAT0000443	hsa-miR-125a-5p	TNFRSF12A	51330	ENSG00000006327	Degradome sequencing	positive		validated
tarbase	MIMAT0000066	hsa-let-7e-5p	TACC3	10460	ENSG00000013810	Degradome sequencing	positive		validated
tarbase	MIMAT0002177	hsa-miR-486-5p	RELT	84957	ENSG00000054967	Degradome sequencing	positive		validated
tarbase	MIMAT0002177	hsa-miR-486-5p	KCNAB2	8514	ENSG00000069424	Degradome sequencing	positive		validated
tarbase	MIMAT0000443	hsa-miR-125a-5p	DGKD	8527	ENSG00000077044	Degradome sequencing	positive		validated
tarbase	MIMAT0000066	hsa-let-7e-5p	EDN1	1906	ENSG00000078401	Degradome sequencing//Degradome sequencing//Degradome sequencing	positive		validated
tarbase	MIMAT0000443	hsa-miR-125a-5p	EDN1	1906	ENSG00000078401	Degradome sequencing	positive		validated
tarbase	MIMAT0004762	hsa-miR-486-3p	ICAM1	3383	ENSG00000090339	Degradome sequencing	positive		validated
tarbase	MIMAT0000066	hsa-let-7e-5p	HCN2	610	ENSG00000099822	Degradome sequencing	positive		validated
tarbase	MIMAT0000066	hsa-let-7e-5p	SMAD7	4092	ENSG00000101665	Degradome sequencing//Degradome sequencing//Degradome sequencing	positive		validated
tarbase	MIMAT0000443	hsa-miR-125a-5p	SMAD7	4092	ENSG00000101665	Degradome sequencing//Degradome sequencing//Degradome sequencing//Degradome sequencing//Degradome sequencing	positive		validated
tarbase	MIMAT0000066	hsa-let-7e-5p	SLC7A5	8140	ENSG00000103257	Degradome sequencing	positive		validated
tarbase	MIMAT0000443	hsa-miR-125a-5p	SERPINE1	5054	ENSG00000106366	Degradome sequencing//Degradome sequencing	positive		validated
tarbase	MIMAT0000443	hsa-miR-125a-5p	ULBP1	80329	ENSG00000111981	Degradome sequencing	positive		validated
tarbase	MIMAT0000066	hsa-let-7e-5p	APBB3	10307	ENSG00000113108	Degradome sequencing	positive		validated
tarbase	MIMAT0000066	hsa-let-7e-5p	TNFAIP3	7128	ENSG00000118503	Degradome sequencing//Degradome sequencing	positive		validated
tarbase	MIMAT0000066	hsa-let-7e-5p	HSPH1	10808	ENSG00000120694	Degradome sequencing//Degradome sequencing//Degradome sequencing	positive		validated
tarbase	MIMAT0000066	hsa-let-7e-5p	CDKN1A	1026	ENSG00000124762	Degradome sequencing//Degradome sequencing//Degradome sequencing//Degradome sequencing//Degradome sequencing	positive		validated
tarbase	MIMAT0000443	hsa-miR-125a-5p	CDKN1A	1026	ENSG00000124762	Degradome sequencing//Degradome sequencing//Degradome sequencing	positive		validated
tarbase	MIMAT0000066	hsa-let-7e-5p	SH3TC1	54436	ENSG00000125089	Degradome sequencing//Degradome sequencing//Degradome sequencing//Degradome sequencing//Degradome sequencing//Degradome sequencing	positive		validated
tarbase	MIMAT0000066	hsa-let-7e-5p	TNFSF9	8744	ENSG00000125657	Degradome sequencing//Degradome sequencing//Degradome sequencing//Degradome sequencing	positive		validated
tarbase	MIMAT0000443	hsa-miR-125a-5p	LDLR	3949	ENSG00000130164	Degradome sequencing//Degradome sequencing	positive		validated
tarbase	MIMAT0002177	hsa-miR-486-5p	LDLR	3949	ENSG00000130164	Degradome sequencing	positive		validated
tarbase	MIMAT0004762	hsa-miR-486-3p	JUND	3727	ENSG00000130522	Degradome sequencing	positive		validated
tarbase	MIMAT0004484	hsa-let-7d-3p	ZNF331	55422	ENSG00000130844	Degradome sequencing	positive		validated
tarbase	MIMAT0000443	hsa-miR-125a-5p	ZSWIM4	65249	ENSG00000132003	Degradome sequencing	positive		validated
tarbase	MIMAT0000066	hsa-let-7e-5p	ATP13A3	79572	ENSG00000133657	Degradome sequencing//Degradome sequencing//Degradome sequencing//Degradome sequencing//Degradome sequencing//Degradome sequencing	positive		validated
tarbase	MIMAT0000443	hsa-miR-125a-5p	LOXL2	4017	ENSG00000134013	Degradome sequencing	positive		validated
tarbase	MIMAT0000066	hsa-let-7e-5p	MYCN	4613	ENSG00000134323	Degradome sequencing//Degradome sequencing//Degradome sequencing	positive		validated
tarbase	MIMAT0000066	hsa-let-7e-5p	CEMIP2	23670	ENSG00000135048	Degradome sequencing//Degradome sequencing//Degradome sequencing//Degradome sequencing//Degradome sequencing//Degradome sequencing//Degradome sequencing//Degrad	positive		validated
tarbase	MIMAT0000443	hsa-miR-125a-5p	CEMIP2	23670	ENSG00000135048	Degradome sequencing//Degradome sequencing//Degradome sequencing//Degradome sequencing	positive		validated
tarbase	MIMAT0000066	hsa-let-7e-5p	TTYH3	80727	ENSG00000136295	Degradome sequencing	positive		validated
tarbase	MIMAT0000066	hsa-let-7e-5p	SKIL	6498	ENSG00000136603	Degradome sequencing//Degradome sequencing//Degradome sequencing//Degradome sequencing//Degradome sequencing//Degradome sequencing//Degradome sequencing//Degrad	positive		validated
tarbase	MIMAT0000066	hsa-let-7e-5p	THBS1	7057	ENSG00000137801	Degradome sequencing//Degradome sequencing//Degradome sequencing//Degradome sequencing//Degradome sequencing//Degradome sequencing	positive		validated
tarbase	MIMAT0000443	hsa-miR-125a-5p	THBS1	7057	ENSG00000137801	Degradome sequencing//Degradome sequencing//Degradome sequencing	positive		validated
tarbase	MIMAT0000066	hsa-let-7e-5p	RGS3	5998	ENSG00000138835	Degradome sequencing	positive		validated
tarbase	MIMAT0000066	hsa-let-7e-5p	RGS16	6004	ENSG00000143333	Degradome sequencing	positive		validated
tarbase	MIMAT0000066	hsa-let-7e-5p	SLC20A1	6574	ENSG00000144136	Degradome sequencing	positive		validated
tarbase	MIMAT0000066	hsa-let-7e-5p	UNC80	285175	ENSG00000144406	Degradome sequencing	positive		validated
tarbase	MIMAT0000066	hsa-let-7e-5p	SLC25A25	114789	ENSG00000148339	Degradome sequencing	positive		validated
tarbase	MIMAT0000066	hsa-let-7e-5p	SERPINH1	871	ENSG00000149257	Degradome sequencing//Degradome sequencing//Degradome sequencing	positive		validated
tarbase	MIMAT0000066	hsa-let-7e-5p	CHD1	1105	ENSG00000153922	Degradome sequencing//Degradome sequencing	positive		validated
tarbase	MIMAT0000443	hsa-miR-125a-5p	CHD1	1105	ENSG00000153922	Degradome sequencing	positive		validated
tarbase	MIMAT0002177	hsa-miR-486-5p	CHD1	1105	ENSG00000153922	Degradome sequencing	positive		validated
tarbase	MIMAT0004762	hsa-miR-486-3p	ITGA5	3678	ENSG00000161638	Degradome sequencing	positive		validated
tarbase	MIMAT0000066	hsa-let-7e-5p	MIDN	90007	ENSG00000167470	Degradome sequencing//Degradome sequencing//Degradome sequencing//Degradome sequencing//Degradome sequencing//Degradome sequencing	positive		validated
tarbase	MIMAT0000066	hsa-let-7e-5p	TRIB1	10221	ENSG00000173334	Degradome sequencing//Degradome sequencing//Degradome sequencing//Degradome sequencing//Degradome sequencing//Degradome sequencing//Degradome sequencing//Degrad	positive		validated
tarbase	MIMAT0000443	hsa-miR-125a-5p	TRIB1	10221	ENSG00000173334	Degradome sequencing	positive		validated
tarbase	MIMAT0000066	hsa-let-7e-5p	FOSL1	8061	ENSG00000175592	Degradome sequencing	positive		validated
tarbase	MIMAT0000066	hsa-let-7e-5p	B3GNT5	84002	ENSG00000176597	Degradome sequencing	positive		validated
tarbase	MIMAT0000443	hsa-miR-125a-5p	B3GNT5	84002	ENSG00000176597	Degradome sequencing	positive		validated
tarbase	MIMAT0000443	hsa-miR-125a-5p	ALDH1A3	220	ENSG00000184254	Degradome sequencing	positive		validated
tarbase	MIMAT0000066	hsa-let-7e-5p	DUSP8	1850	ENSG00000184545	Degradome sequencing	positive		validated
tarbase	MIMAT0000066	hsa-let-7e-5p	FAM43A	131583	ENSG00000185112	Degradome sequencing//Degradome sequencing//Degradome sequencing	positive		validated
tarbase	MIMAT0000066	hsa-let-7e-5p	SCN8A	6334	ENSG00000196876	Degradome sequencing	positive		validated
tarbase	MIMAT0000066	hsa-let-7e-5p	NRARP	441478	ENSG00000198435	Degradome sequencing//Degradome sequencing	positive		validated
tarbase	MIMAT0000066	hsa-let-7e-5p	PNP	4860	ENSG00000198805	Degradome sequencing//Degradome sequencing	positive		validated
diana_microt	MIMAT0000066	hsa-let-7e-5p	SKIL	6498	ENSG00000136603				predicted	1
diana_microt	MIMAT0000443	hsa-miR-125a-5p	USP6	9098	ENSG00000129204				predicted	0.998
diana_microt	MIMAT0000066	hsa-let-7e-5p	MYCN	4613	ENSG00000134323				predicted	0.994
diana_microt	MIMAT0002177	hsa-miR-486-5p	ZNF331	55422	ENSG00000130844				predicted	0.99
diana_microt	MIMAT0000066	hsa-let-7e-5p	EDN1	1906	ENSG00000078401				predicted	0.986
diana_microt	MIMAT0000066	hsa-let-7e-5p	TNFSF9	8744	ENSG00000125657				predicted	0.986
diana_microt	MIMAT0000443	hsa-miR-125a-5p	KLHL6	89857	ENSG00000172578				predicted	0.975
diana_microt	MIMAT0000443	hsa-miR-125a-5p	TNFAIP3	7128	ENSG00000118503				predicted	0.974
diana_microt	MIMAT0000066	hsa-let-7e-5p	DLGAP4	22839	ENSG00000080845				predicted	0.956
diana_microt	MIMAT0004762	hsa-miR-486-3p	ITGA5	3678	ENSG00000161638				predicted	0.94
diana_microt	MIMAT0000066	hsa-let-7e-5p	CHSY3	337876	ENSG00000198108				predicted	0.92
diana_microt	MIMAT0000066	hsa-let-7e-5p	SH3TC1	54436	ENSG00000125089				predicted	0.914
diana_microt	MIMAT0002177	hsa-miR-486-5p	SPTA1	6708	ENSG00000163554				predicted	0.889
diana_microt	MIMAT0000066	hsa-let-7e-5p	LONRF3	79836	ENSG00000175556				predicted	0.884
diana_microt	MIMAT0000443	hsa-miR-125a-5p	ZSWIM4	65249	ENSG00000132003				predicted	0.874
diana_microt	MIMAT0000443	hsa-miR-125a-5p	ULBP1	80329	ENSG00000111981				predicted	0.868
diana_microt	MIMAT0000443	hsa-miR-125a-5p	NIPAL4	348938	ENSG00000172548				predicted	0.862
diana_microt	MIMAT0000066	hsa-let-7e-5p	RGS16	6004	ENSG00000143333				predicted	0.857
diana_microt	MIMAT0002177	hsa-miR-486-5p	SERPINE1	5054	ENSG00000106366				predicted	0.848
diana_microt	MIMAT0000443	hsa-miR-125a-5p	VDR	7421	ENSG00000111424				predicted	0.842
diana_microt	MIMAT0002177	hsa-miR-486-5p	PHLDA1	22822	ENSG00000139289				predicted	0.83
diana_microt	MIMAT0000066	hsa-let-7e-5p	SLC20A1	6574	ENSG00000144136				predicted	0.83
diana_microt	MIMAT0002177	hsa-miR-486-5p	ADAMTSL1	92949	ENSG00000178031				predicted	0.824
diana_microt	MIMAT0004762	hsa-miR-486-3p	TENM4	26011	ENSG00000149256				predicted	0.809
elmmo	MIMAT0000066	hsa-let-7e-5p	APBB3	10307	ENSG00000113108				predicted	0.947
elmmo	MIMAT0000066	hsa-let-7e-5p	EDN1	1906	ENSG00000078401				predicted	0.947
elmmo	MIMAT0000066	hsa-let-7e-5p	USP6	9098	ENSG00000129204				predicted	0.939
elmmo	MIMAT0000066	hsa-let-7e-5p	TRIB1	10221	ENSG00000173334				predicted	0.939
elmmo	MIMAT0000066	hsa-let-7e-5p	NIPAL4	348938	ENSG00000172548				predicted	0.937
elmmo	MIMAT0000066	hsa-let-7e-5p	SLC20A1	6574	ENSG00000144136				predicted	0.937
elmmo	MIMAT0000066	hsa-let-7e-5p	RGS16	6004	ENSG00000143333				predicted	0.937
elmmo	MIMAT0000066	hsa-let-7e-5p	KLHL6	89857	ENSG00000172578				predicted	0.91
elmmo	MIMAT0000066	hsa-let-7e-5p	DLGAP4	22839	ENSG00000080845				predicted	0.905
elmmo	MIMAT0000066	hsa-let-7e-5p	MYCN	4613	ENSG00000134323				predicted	0.895
elmmo	MIMAT0000066	hsa-let-7e-5p	ZSWIM4	65249	ENSG00000132003				predicted	0.895
elmmo	MIMAT0000066	hsa-let-7e-5p	CHSY3	337876	ENSG00000198108				predicted	0.895
elmmo	MIMAT0000066	hsa-let-7e-5p	IL6	3569	ENSG00000136244				predicted	0.895
elmmo	MIMAT0000066	hsa-let-7e-5p	RGS16	6004	ENSG00000143333				predicted	0.895
elmmo	MIMAT0000066	hsa-let-7e-5p	THBS1	7057	ENSG00000137801				predicted	0.892
elmmo	MIMAT0000066	hsa-let-7e-5p	TNFAIP3	7128	ENSG00000118503				predicted	0.812
elmmo	MIMAT0000443	hsa-miR-125a-5p	NIPAL4	348938	ENSG00000172548				predicted	0.78
elmmo	MIMAT0000443	hsa-miR-125a-5p	EDN1	1906	ENSG00000078401				predicted	0.75
elmmo	MIMAT0000066	hsa-let-7e-5p	FAM43A	131583	ENSG00000185112				predicted	0.748
elmmo	MIMAT0000443	hsa-miR-125a-5p	ADAMTS4	9507	ENSG00000158859				predicted	0.745
elmmo	MIMAT0000066	hsa-let-7e-5p	CDKN1A	1026	ENSG00000124762				predicted	0.7
elmmo	MIMAT0000443	hsa-miR-125a-5p	ATP13A3	79572	ENSG00000133657				predicted	0.667
elmmo	MIMAT0000066	hsa-let-7e-5p	LIMK2	3985	ENSG00000182541				predicted	0.666
elmmo	MIMAT0000443	hsa-miR-125a-5p	SNAI1	6615	ENSG00000124216				predicted	0.66
elmmo	MIMAT0000066	hsa-let-7e-5p	NRARP	441478	ENSG00000198435				predicted	0.636
elmmo	MIMAT0000066	hsa-let-7e-5p	TNFSF9	8744	ENSG00000125657				predicted	0.623
elmmo	MIMAT0000443	hsa-miR-125a-5p	ZSWIM4	65249	ENSG00000132003				predicted	0.586
elmmo	MIMAT0000443	hsa-miR-125a-5p	LIF	3976	ENSG00000128342				predicted	0.576
elmmo	MIMAT0000443	hsa-miR-125a-5p	VDR	7421	ENSG00000111424				predicted	0.575
elmmo	MIMAT0000443	hsa-miR-125a-5p	TNFAIP3	7128	ENSG00000118503				predicted	0.561
elmmo	MIMAT0000443	hsa-miR-125a-5p	ACHE	43	ENSG00000087085				predicted	0.561
microcosm	MIMAT0000066	hsa-let-7e-5p	PLAUR	5329	ENSG00000011422				predicted	18.6913
microcosm	MIMAT0000443	hsa-miR-125a-5p	SLC22A7	10864	ENSG00000137204				predicted	18.5772
microcosm	MIMAT0004762	hsa-miR-486-3p	CARD11	84433	ENSG00000198286				predicted	17.8632
microcosm	MIMAT0000066	hsa-let-7e-5p	APBB3	10307	ENSG00000113108				predicted	17.7466
microcosm	MIMAT0004762	hsa-miR-486-3p	EGFL8	80864	ENSG00000241404				predicted	17.6952
microcosm	MIMAT0004762	hsa-miR-486-3p	KIRREL3	84623	ENSG00000149571				predicted	17.6652
microcosm	MIMAT0000066	hsa-let-7e-5p	ADAMTS9	56999	ENSG00000163638				predicted	17.6502
microcosm	MIMAT0002177	hsa-miR-486-5p	KCNAB2	8514	ENSG00000069424				predicted	17.624
miranda	MIMAT0000066	hsa-let-7e-5p	EDN1	1906	ENSG00000078401				predicted	-1.147
miranda	MIMAT0000066	hsa-let-7e-5p	APBB3	10307	ENSG00000113108				predicted	-1.1641
miranda	MIMAT0000066	hsa-let-7e-5p	SLC20A1	6574	ENSG00000144136				predicted	-1.2331
mirdb	MIMAT0000443	hsa-miR-125a-5p	ACHE	43	ENSG00000087085				predicted	97.98983324434
mirdb	MIMAT0002177	hsa-miR-486-5p	ZNF331	55422	ENSG00000130844				predicted	97.68937482496
mirdb	MIMAT0000443	hsa-miR-125a-5p	NIPAL4	348938	ENSG00000172548				predicted	97.24542046926
mirdb	MIMAT0000066	hsa-let-7e-5p	SKIL	6498	ENSG00000136603				predicted	96.2997628820657
mirdb	MIMAT0000066	hsa-let-7e-5p	NIPAL4	348938	ENSG00000172548				predicted	94.63402
mirdb	MIMAT0000443	hsa-miR-125a-5p	NIPAL4	348938	ENSG00000172548				predicted	94.20205855862
mirdb	MIMAT0000066	hsa-let-7e-5p	EDN1	1906	ENSG00000078401				predicted	92.52197
mirdb	MIMAT0000066	hsa-let-7e-5p	CEMIP2	23670	ENSG00000135048				predicted	92.49427
mirdb	MIMAT0000066	hsa-let-7e-5p	RGS16	6004	ENSG00000143333				predicted	90.9667146278
pictar	MIMAT0004762	hsa-miR-486-3p	TSPAN9	10867	ENSG00000011105				predicted	63.9948
pictar	MIMAT0004762	hsa-miR-486-3p	TTYH3	80727	ENSG00000136295				predicted	55.0878
pictar	MIMAT0004762	hsa-miR-486-3p	SCN8A	6334	ENSG00000196876				predicted	54.2459
pictar	MIMAT0004762	hsa-miR-486-3p	ADAMTS4	9507	ENSG00000158859				predicted	42.8849
pictar	MIMAT0004762	hsa-miR-486-3p	KCNAB2	8514	ENSG00000069424				predicted	33.4795
pita	MIMAT0004762	hsa-miR-486-3p	LIMK2	3985	ENSG00000182541				predicted	-9.57
pita	MIMAT0000066	hsa-let-7e-5p	NIPAL4	348938	ENSG00000172548				predicted	-9.7
pita	MIMAT0002177	hsa-miR-486-5p	SERPINE1	5054	ENSG00000106366				predicted	-10.2
pita	MIMAT0004762	hsa-miR-486-3p	IQCJ-SCHIP1	29970	ENSG00000250588				predicted	-11.19
pita	MIMAT0004762	hsa-miR-486-3p	IQCJ-SCHIP1	100505385	ENSG00000283154				predicted	-11.19
pita	MIMAT0000066	hsa-let-7e-5p	LLGL2	3993	ENSG00000073350				predicted	-11.7
pita	MIMAT0002177	hsa-miR-486-5p	RND1	27289	ENSG00000172602				predicted	-12.08
pita	MIMAT0004762	hsa-miR-486-3p	EXT1	2131	ENSG00000182197				predicted	-12.74
pita	MIMAT0000066	hsa-let-7e-5p	NRARP	441478	ENSG00000198435				predicted	-15.83
pita	MIMAT0004762	hsa-miR-486-3p	THBS1	7057	ENSG00000137801				predicted	-16.47
pita	MIMAT0000066	hsa-let-7e-5p	IQCJ-SCHIP1	100505385	ENSG00000283154				predicted	-17.67
pita	MIMAT0000066	hsa-let-7e-5p	IQCJ-SCHIP1	29970	ENSG00000250588				predicted	-17.67
pita	MIMAT0004762	hsa-miR-486-3p	ATP1B3	483	ENSG00000069849				predicted	-19.83
targetscan	MIMAT0000066	hsa-let-7e-5p	RGS16	6004	ENSG00000143333				predicted	-0.371
targetscan	MIMAT0000066	hsa-let-7e-5p	SLC20A1	6574	ENSG00000144136				predicted	-0.375
targetscan	MIMAT0000066	hsa-let-7e-5p	LONRF3	79836	ENSG00000175556				predicted	-0.377
targetscan	MIMAT0000443	hsa-miR-125a-5p	KLHL6	89857	ENSG00000172578				predicted	-0.381
targetscan	MIMAT0000443	hsa-miR-125a-5p	NIPAL4	348938	ENSG00000172548				predicted	-0.383
targetscan	MIMAT0000066	hsa-let-7e-5p	CDKN1A	1026	ENSG00000124762				predicted	-0.434
targetscan	MIMAT0000066	hsa-let-7e-5p	CEMIP2	23670	ENSG00000135048				predicted	-0.453
targetscan	MIMAT0000443	hsa-miR-125a-5p	TNFAIP3	7128	ENSG00000118503				predicted	-0.501
targetscan	MIMAT0000066	hsa-let-7e-5p	EDN1	1906	ENSG00000078401				predicted	-0.521
targetscan	MIMAT0000066	hsa-let-7e-5p	APBB3	10307	ENSG00000113108				predicted	-0.587
targetscan	MIMAT0000066	hsa-let-7e-5p	TNFSF9	8744	ENSG00000125657				predicted	-0.629
mir2disease	MIMAT0000443	hsa-miR-125a-5p	NA	NA	NA				disease.drug		breast cancer	2006. Coordinate suppression of ERBB2 and ERBB3 by enforced expression of micro-RNA miR-125a or miR-125b.
mir2disease	MIMAT0004484	hsa-let-7d-3p	NA	NA	NA				disease.drug		cardiac hypertrophy	2008. MicroRNAs play an essential role in the development of cardiac hypertrophy.
mir2disease	MIMAT0000066	hsa-let-7e-5p	NA	NA	NA				disease.drug		lung cancer	2007. The tumor suppressor microRNA let-7 represses the HMGA2 oncogene.
mir2disease	MIMAT0000066	hsa-let-7e-5p	NA	NA	NA				disease.drug		acute lymphoblastic leukemia (ALL)	2007. MicroRNA expression signatures accurately discriminate acute lymphoblastic leukemia from acute myeloid leukemia.
mir2disease	MIMAT0000066	hsa-let-7e-5p	NA	NA	NA				disease.drug		acute myeloid leukemia (AML)	2007. MicroRNA expression signatures accurately discriminate acute lymphoblastic leukemia from acute myeloid leukemia.
mir2disease	MIMAT0000066	hsa-let-7e-5p	NA	NA	NA				disease.drug		acute myeloid leukemia (AML)	2008. Distinctive patterns of microRNA expression associated with karyotype in acute myeloid leukaemia.
mir2disease	MIMAT0000066	hsa-let-7e-5p	NA	NA	NA				disease.drug		diffuse large B-cell lymphoma (DLBCL)	2008. MicroRNA signatures characterize diffuse large B-cell lymphomas and follicular lymphomas.
mir2disease	MIMAT0000066	hsa-let-7e-5p	NA	NA	NA				disease.drug		head and neck squamous cell carcinoma (HNSCC)	2007. High mobility group A2 is a target for miRNA-98 in head and neck squamous cell carcinoma.
mir2disease	MIMAT0000066	hsa-let-7e-5p	NA	NA	NA				disease.drug		hepatocellular carcinoma (HCC)	2007. Cyclin G1 is a target of miR-122a, a microRNA frequently down-regulated in human hepatocellular carcinoma.
mir2disease	MIMAT0000066	hsa-let-7e-5p	NA	NA	NA				disease.drug		malignant melanoma	2008. MicroRNA let-7b targets important cell cycle molecules in malignant melanoma cells and interferes with anchorage-independent growth.
mir2disease	MIMAT0000066	hsa-let-7e-5p	NA	NA	NA				disease.drug		Oral Squamous Cell Carcinoma (OSCC)	2008. Exploration of tumor-suppressive microRNAs silenced by DNA hypermethylation in oral cancer.
mir2disease	MIMAT0000066	hsa-let-7e-5p	NA	NA	NA				disease.drug		ovarian cancer (OC)	2008. MicroRNA expression and identification of putative miRNA targets in ovarian cancer.
mir2disease	MIMAT0000066	hsa-let-7e-5p	NA	NA	NA				disease.drug		pituitary adenoma	2007. Identification of differentially expressed microRNAs by microarray: a possible role for microRNA genes in pituitary adenomas.
mir2disease	MIMAT0000066	hsa-let-7e-5p	NA	NA	NA				disease.drug		psoriasis	2007. MicroRNAs: novel regulators involved in the pathogenesis of Psoriasis?
mir2disease	MIMAT0000443	hsa-miR-125a-5p	NA	NA	NA				disease.drug		acute lymphoblastic leukemia (ALL)	2007. MicroRNA expression signatures accurately discriminate acute lymphoblastic leukemia from acute myeloid leukemia.
mir2disease	MIMAT0000443	hsa-miR-125a-5p	NA	NA	NA				disease.drug		acute myeloid leukemia (AML)	2007. MicroRNA expression signatures accurately discriminate acute lymphoblastic leukemia from acute myeloid leukemia.
mir2disease	MIMAT0000443	hsa-miR-125a-5p	NA	NA	NA				disease.drug		breast cancer	2005. MicroRNA gene expression deregulation in human breast cancer.
mir2disease	MIMAT0000443	hsa-miR-125a-5p	NA	NA	NA				disease.drug		chronic pancreatitis	2007. MicroRNA expression patterns to differentiate pancreatic adenocarcinoma from normal pancreas and chronic pancreatitis.
mir2disease	MIMAT0000443	hsa-miR-125a-5p	NA	NA	NA				disease.drug		colorectal cancer	2006. Differentially regulated micro-RNAs and actively translated messenger RNA transcripts by tumor suppressor p53 in colon cancer.
mir2disease	MIMAT0000443	hsa-miR-125a-5p	NA	NA	NA				disease.drug		epithelial ovarian cancer (EOC)	2007. MicroRNA signatures in human ovarian cancer.
mir2disease	MIMAT0000443	hsa-miR-125a-5p	NA	NA	NA				disease.drug		hepatocellular carcinoma (HCC)	2006. Comprehensive analysis of microRNA expression patterns in hepatocellular carcinoma and non-tumorous tissues.
mir2disease	MIMAT0000443	hsa-miR-125a-5p	NA	NA	NA				disease.drug		lung cancer	2006. Unique microRNA molecular profiles in lung cancer diagnosis and prognosis.
mir2disease	MIMAT0000443	hsa-miR-125a-5p	NA	NA	NA				disease.drug		neuroblastoma (NB)	2007. The interplay between microRNAs and the neurotrophin receptor tropomyosin-related kinase C controls proliferation of human neuroblastoma cells.
mir2disease	MIMAT0000443	hsa-miR-125a-5p	NA	NA	NA				disease.drug		pancreatic cancer	2007. MicroRNA expression patterns to differentiate pancreatic adenocarcinoma from normal pancreas and chronic pancreatitis.
mir2disease	MIMAT0000443	hsa-miR-125a-5p	NA	NA	NA				disease.drug		prostate cancer	2007. MicroRNA expression profiling in prostate cancer.
mir2disease	MIMAT0000443	hsa-miR-125a-5p	NA	NA	NA				disease.drug		serous ovarian cancer	2008. MicroRNA expression profiles in serous ovarian carcinoma.
mir2disease	MIMAT0000443	hsa-miR-125a-5p	NA	NA	NA				disease.drug		vascular disease	2007. MicroRNA expression signature and antisense-mediated depletion reveal an essential role of MicroRNA in vascular neointimal lesion formation.
mir2disease	MIMAT0000443	hsa-miR-125a-5p	NA	NA	NA				disease.drug		type 2 diabetes	2009. MicroRNA-125a is over-expressed in insulin target tissues in a spontaneous rat model of Type 2 Diabetes.
mir2disease	MIMAT0000443	hsa-miR-125a-5p	NA	NA	NA				disease.drug		lung cancer	2009. Epidermal growth factor receptor-regulated miR-125a-5p - a metastatic inhibitor of lung cancer.
mir2disease	MIMAT0000066	hsa-let-7e-5p	NA	NA	NA				disease.drug		non-alcoholic fatty liver disease (NAFLD)	2009. Effect of miRNA-10b in regulating cellular steatosis level by targeting PPAR-alpha expression, a novel mechanism for the pathogenesis of NAFLD
mir2disease	MIMAT0000443	hsa-miR-125a-5p	NA	NA	NA				disease.drug		colorectal cancer	2009. Characterization of global microRNA expression reveals oncogenic potential of miR-145 in metastatic colorectal cancer
mir2disease	MIMAT0000066	hsa-let-7e-5p	NA	NA	NA				disease.drug		multiple myeloma (MM)	2009. Identification of microRNA expression patterns and definition of a microRNA/mRNA regulatory network in distinct molecular groups of multiple myeloma
mir2disease	MIMAT0000443	hsa-miR-125a-5p	NA	NA	NA				disease.drug		multiple myeloma (MM)	2009. Identification of microRNA expression patterns and definition of a microRNA/mRNA regulatory network in distinct molecular groups of multiple myeloma
mir2disease	MIMAT0000443	hsa-miR-125a-5p	NA	NA	NA				disease.drug		breast cancer	2009. MicroRNA-125a represses cell growth by targeting HuR in breast cancer
mir2disease	MIMAT0000443	hsa-miR-125a-5p	NA	NA	NA				disease.drug		ovarian cancer (OC)	2009. The epidermal growth factor receptor responsive miR-125a represses mesenchymal morphology in ovarian cancer cells
mir2disease	MIMAT0000443	hsa-miR-125a-5p	NA	NA	NA				disease.drug		breast cancer	2009. Germline mutation of microRNA-125a is associated with breast cancer.
mir2disease	MIMAT0000443	hsa-miR-125a-5p	NA	NA	NA				disease.drug		hepatocellular carcinoma (HCC)	2009. Bead-based microarray analysis of microRNA expression in hepatocellular carcinoma: miR-338 is downregulated.
mir2disease	MIMAT0000443	hsa-miR-125a-5p	NA	NA	NA				disease.drug		medulloblastoma	2009. MicroRNA profiling in human medulloblastoma.
mir2disease	MIMAT0000443	hsa-miR-125a-5p	NA	NA	NA				disease.drug		endometriosis	2009. MicroRNA-regulated pathways associated with endometriosis.
mir2disease	MIMAT0002177	hsa-miR-486-5p	NA	NA	NA				disease.drug		lupus nephritis	2008. Comprehensive analysis of microRNA expression patterns in renal biopsies of lupus nephritis patients.
mir2disease	MIMAT0002177	hsa-miR-486-5p	NA	NA	NA				disease.drug		cardiac hypertrophy	2007. MicroRNAs are aberrantly expressed in hypertrophic heart: do they play a role in cardiac hypertrophy?
mir2disease	MIMAT0002177	hsa-miR-486-5p	NA	NA	NA				disease.drug		Duchenne muscular dystrophy (DMD)	2007. Distinctive patterns of microRNA expression in primary muscular disorders.
mir2disease	MIMAT0002177	hsa-miR-486-5p	NA	NA	NA				disease.drug		uterine leiomyoma (ULM)	2008. Differential expression of microRNA species in human uterine leiomyoma versus normal myometrium.
mir2disease	MIMAT0002177	hsa-miR-486-5p	NA	NA	NA				disease.drug		glioblastoma	2008. MIR-451 and Imatinib mesylate inhibit tumor growth of Glioblastoma stem cells.
mir2disease	MIMAT0000066	hsa-let-7e-5p	NA	NA	NA				disease.drug		lupus nephritis	2008. Comprehensive analysis of microRNA expression patterns in renal biopsies of lupus nephritis patients.
mir2disease	MIMAT0000066	hsa-let-7e-5p	NA	NA	NA				disease.drug		retinoblastoma	2008. Identification of miRNAs associated with tumorigenesis of retinoblastoma by miRNA microarray analysis.
phenomir	MIMAT0004484	hsa-let-7d-3p	NA	NA	NA				disease.drug		Pancreatic cancer	17149698
phenomir	MIMAT0004484	hsa-let-7d-3p	NA	NA	NA				disease.drug		Colorectal cancer	18607389
phenomir	MIMAT0004484	hsa-let-7d-3p	NA	NA	NA				disease.drug		Prostate cancer	17616669
phenomir	MIMAT0004484	hsa-let-7d-3p	NA	NA	NA				disease.drug		Melanoma and neural system tumor syndrome	18379589
phenomir	MIMAT0004484	hsa-let-7d-3p	NA	NA	NA				disease.drug		Ovarian cancer	17875710
phenomir	MIMAT0004484	hsa-let-7d-3p	NA	NA	NA				disease.drug		Prostate cancer	16461460
phenomir	MIMAT0004484	hsa-let-7d-3p	NA	NA	NA				disease.drug		Cancer	18923441
phenomir	MIMAT0004484	hsa-let-7d-3p	NA	NA	NA				disease.drug		Breast cancer	16103053
phenomir	MIMAT0004484	hsa-let-7d-3p	NA	NA	NA				disease.drug		Cervical cancer, somatic	18451214
phenomir	MIMAT0004484	hsa-let-7d-3p	NA	NA	NA				disease.drug		Cardiomyopathy, dilated	17606841
phenomir	MIMAT0004484	hsa-let-7d-3p	NA	NA	NA				disease.drug		Leukemia, acute myelogenous	18187662
phenomir	MIMAT0004484	hsa-let-7d-3p	NA	NA	NA				disease.drug		Myopathy, nemaline, 3	17942673
phenomir	MIMAT0004484	hsa-let-7d-3p	NA	NA	NA				disease.drug		Medulloblastoma	18973228
phenomir	MIMAT0004484	hsa-let-7d-3p	NA	NA	NA				disease.drug		Muscular	17243163
phenomir	MIMAT0004484	hsa-let-7d-3p	NA	NA	NA				disease.drug		Muscular	18182067
phenomir	MIMAT0004484	hsa-let-7d-3p	NA	NA	NA				disease.drug		Hepatocellular carcinoma	18223217
phenomir	MIMAT0004484	hsa-let-7d-3p	NA	NA	NA				disease.drug		Cardiomyopathy, dilated	18582896
phenomir	MIMAT0004484	hsa-let-7d-3p	NA	NA	NA				disease.drug		Lung cancer	18766170
phenomir	MIMAT0004484	hsa-let-7d-3p	NA	NA	NA				disease.drug		Hepatocellular carcinoma	18171346
phenomir	MIMAT0004484	hsa-let-7d-3p	NA	NA	NA				disease.drug		Stroke, susceptibility to	19888324
phenomir	MIMAT0004484	hsa-let-7d-3p	NA	NA	NA				disease.drug		Hepatocellular carcinoma	17616664
phenomir	MIMAT0004484	hsa-let-7d-3p	NA	NA	NA				disease.drug		Leukemia, acute myeloid	18308931
phenomir	MIMAT0004484	hsa-let-7d-3p	NA	NA	NA				disease.drug		Colorectal cancer	18663744
phenomir	MIMAT0004484	hsa-let-7d-3p	NA	NA	NA				disease.drug		Ovarian cancer	18458333
phenomir	MIMAT0004484	hsa-let-7d-3p	NA	NA	NA				disease.drug		Ovarian cancer	18560586
phenomir	MIMAT0004484	hsa-let-7d-3p	NA	NA	NA				disease.drug		Squamous cell carcinoma, head and neck	18381414
phenomir	MIMAT0004484	hsa-let-7d-3p	NA	NA	NA				disease.drug		Leukemia, acute myelogenous	17260024
phenomir	MIMAT0004484	hsa-let-7d-3p	NA	NA	NA				disease.drug		Breast cancer	16192569
phenomir	MIMAT0004484	hsa-let-7d-3p	NA	NA	NA				disease.drug		Melanoma and neural system tumor syndrome	16754881
phenomir	MIMAT0004484	hsa-let-7d-3p	NA	NA	NA				disease.drug		Prostate cancer	16192569
phenomir	MIMAT0004484	hsa-let-7d-3p	NA	NA	NA				disease.drug		Squamous cell carcinoma, head and neck	16192569
phenomir	MIMAT0004484	hsa-let-7d-3p	NA	NA	NA				disease.drug		Pancreatic cancer	16192569
phenomir	MIMAT0004484	hsa-let-7d-3p	NA	NA	NA				disease.drug		Lung cancer	16192569
phenomir	MIMAT0004484	hsa-let-7d-3p	NA	NA	NA				disease.drug		Hematological	16192569
phenomir	MIMAT0000066	hsa-let-7e-5p	NA	NA	NA				disease.drug		Cancer	17111382
phenomir	MIMAT0000066	hsa-let-7e-5p	NA	NA	NA				disease.drug		Colorectal cancer	18607389
phenomir	MIMAT0000066	hsa-let-7e-5p	NA	NA	NA				disease.drug		Melanoma and neural system tumor syndrome	18379589
phenomir	MIMAT0000066	hsa-let-7e-5p	NA	NA	NA				disease.drug		Cancer	18923441
phenomir	MIMAT0000066	hsa-let-7e-5p	NA	NA	NA				disease.drug		Ovarian cancer	18560586
phenomir	MIMAT0000066	hsa-let-7e-5p	NA	NA	NA				disease.drug		Cervical cancer, somatic	18451214
phenomir	MIMAT0000066	hsa-let-7e-5p	NA	NA	NA				disease.drug		Cardiomyopathy, dilated	17606841
phenomir	MIMAT0000066	hsa-let-7e-5p	NA	NA	NA				disease.drug		Muscular	17942673
phenomir	MIMAT0000066	hsa-let-7e-5p	NA	NA	NA				disease.drug		Muscular dystrophy, limb-girdle, type 2A	17942673
phenomir	MIMAT0000066	hsa-let-7e-5p	NA	NA	NA				disease.drug		Muscular dystrophy, limb-girdle, type 2B	17942673
phenomir	MIMAT0000066	hsa-let-7e-5p	NA	NA	NA				disease.drug		Miyoshi myopathy	17942673
phenomir	MIMAT0000066	hsa-let-7e-5p	NA	NA	NA				disease.drug		Myopathy, nemaline, 3	17942673
phenomir	MIMAT0000066	hsa-let-7e-5p	NA	NA	NA				disease.drug		Leukemia, acute myeloid	18478077
phenomir	MIMAT0000066	hsa-let-7e-5p	NA	NA	NA				disease.drug		Supravalvar aortic stenosis	17712037
phenomir	MIMAT0000066	hsa-let-7e-5p	NA	NA	NA				disease.drug		Medulloblastoma	18973228
phenomir	MIMAT0000066	hsa-let-7e-5p	NA	NA	NA				disease.drug		Non-Hodgkin lymphoma, somatic	18537969
phenomir	MIMAT0000066	hsa-let-7e-5p	NA	NA	NA				disease.drug		Psoriasis, susceptibility to	17622355
phenomir	MIMAT0000066	hsa-let-7e-5p	NA	NA	NA				disease.drug		Muscular	17243163
phenomir	MIMAT0000066	hsa-let-7e-5p	NA	NA	NA				disease.drug		Muscular	18182067
phenomir	MIMAT0000066	hsa-let-7e-5p	NA	NA	NA				disease.drug		Breast cancer	16754881
phenomir	MIMAT0000066	hsa-let-7e-5p	NA	NA	NA				disease.drug		Medulloblastoma	18756266
phenomir	MIMAT0000066	hsa-let-7e-5p	NA	NA	NA				disease.drug		Lung cancer	18766170
phenomir	MIMAT0000066	hsa-let-7e-5p	NA	NA	NA				disease.drug		Hepatocellular carcinoma	18171346
phenomir	MIMAT0000066	hsa-let-7e-5p	NA	NA	NA				disease.drug		Stroke, susceptibility to	19888324
phenomir	MIMAT0000066	hsa-let-7e-5p	NA	NA	NA				disease.drug		Systemic lupus erythematosus (SLE)	18998140
phenomir	MIMAT0000066	hsa-let-7e-5p	NA	NA	NA				disease.drug		Hepatocellular carcinoma	17616664
phenomir	MIMAT0000066	hsa-let-7e-5p	NA	NA	NA				disease.drug		Leukemia, acute myeloid	18337557
phenomir	MIMAT0000066	hsa-let-7e-5p	NA	NA	NA				disease.drug		Leukemia, acute myeloid	17363563
phenomir	MIMAT0000066	hsa-let-7e-5p	NA	NA	NA				disease.drug		Leukemia, chronic myeloid	17363563
phenomir	MIMAT0000066	hsa-let-7e-5p	NA	NA	NA				disease.drug		Multiple myeloma	17363563
phenomir	MIMAT0000066	hsa-let-7e-5p	NA	NA	NA				disease.drug		Leukemia/lymphoma, chronic B-cell	17363563
phenomir	MIMAT0000066	hsa-let-7e-5p	NA	NA	NA				disease.drug		Glioblastoma multiforme, somatic	17363563
phenomir	MIMAT0000066	hsa-let-7e-5p	NA	NA	NA				disease.drug		Squamous cell carcinoma, head and neck	18381414
phenomir	MIMAT0000066	hsa-let-7e-5p	NA	NA	NA				disease.drug		Leukemia/lymphoma, chronic B-cell	16934749
phenomir	MIMAT0000066	hsa-let-7e-5p	NA	NA	NA				disease.drug		Cancer	16934749
phenomir	MIMAT0000066	hsa-let-7e-5p	NA	NA	NA				disease.drug		Breast cancer	16192569
phenomir	MIMAT0000066	hsa-let-7e-5p	NA	NA	NA				disease.drug		Melanoma and neural system tumor syndrome	16754881
phenomir	MIMAT0000066	hsa-let-7e-5p	NA	NA	NA				disease.drug		Prostate cancer	16192569
phenomir	MIMAT0000066	hsa-let-7e-5p	NA	NA	NA				disease.drug		Squamous cell carcinoma, head and neck	16192569
phenomir	MIMAT0000066	hsa-let-7e-5p	NA	NA	NA				disease.drug		Pancreatic cancer	16192569
phenomir	MIMAT0000066	hsa-let-7e-5p	NA	NA	NA				disease.drug		Lung cancer	16192569
phenomir	MIMAT0000066	hsa-let-7e-5p	NA	NA	NA				disease.drug		Hematological	16192569
phenomir	MIMAT0000443	hsa-miR-125a-5p	NA	NA	NA				disease.drug		Pancreatic cancer	17473300
phenomir	MIMAT0000443	hsa-miR-125a-5p	NA	NA	NA				disease.drug		Gastrointestinal	17473300
phenomir	MIMAT0000443	hsa-miR-125a-5p	NA	NA	NA				disease.drug		Cancer	17563749
phenomir	MIMAT0000443	hsa-miR-125a-5p	NA	NA	NA				disease.drug		Pancreatic cancer	16966691
phenomir	MIMAT0000443	hsa-miR-125a-5p	NA	NA	NA				disease.drug		Parkinson disease	17761882
phenomir	MIMAT0000443	hsa-miR-125a-5p	NA	NA	NA				disease.drug		Hepatocellular carcinoma	16331254
phenomir	MIMAT0000443	hsa-miR-125a-5p	NA	NA	NA				disease.drug		Colorectal cancer	18607389
phenomir	MIMAT0000443	hsa-miR-125a-5p	NA	NA	NA				disease.drug		Prostate cancer	17616669
phenomir	MIMAT0000443	hsa-miR-125a-5p	NA	NA	NA				disease.drug		Ovarian cancer	17875710
phenomir	MIMAT0000443	hsa-miR-125a-5p	NA	NA	NA				disease.drug		Pancreatic cancer	16461460
phenomir	MIMAT0000443	hsa-miR-125a-5p	NA	NA	NA				disease.drug		Lung cancer	16530703
phenomir	MIMAT0000443	hsa-miR-125a-5p	NA	NA	NA				disease.drug		Breast cancer	16103053
phenomir	MIMAT0000443	hsa-miR-125a-5p	NA	NA	NA				disease.drug		Ovarian cancer	18451233
phenomir	MIMAT0000443	hsa-miR-125a-5p	NA	NA	NA				disease.drug		Cardiomyopathy, dilated	17606841
phenomir	MIMAT0000443	hsa-miR-125a-5p	NA	NA	NA				disease.drug		Muscular	17942673
phenomir	MIMAT0000443	hsa-miR-125a-5p	NA	NA	NA				disease.drug		Leukemia, acute myelogenous	18187662
phenomir	MIMAT0000443	hsa-miR-125a-5p	NA	NA	NA				disease.drug		Muscular dystrophy, limb-girdle, type 2A	17942673
phenomir	MIMAT0000443	hsa-miR-125a-5p	NA	NA	NA				disease.drug		Muscular dystrophy, limb-girdle, type 2B	17942673
phenomir	MIMAT0000443	hsa-miR-125a-5p	NA	NA	NA				disease.drug		Miyoshi myopathy	17942673
phenomir	MIMAT0000443	hsa-miR-125a-5p	NA	NA	NA				disease.drug		Myopathy, nemaline, 3	17942673
phenomir	MIMAT0000443	hsa-miR-125a-5p	NA	NA	NA				disease.drug		Medulloblastoma	18973228
phenomir	MIMAT0000443	hsa-miR-125a-5p	NA	NA	NA				disease.drug		Muscular	17243163
phenomir	MIMAT0000443	hsa-miR-125a-5p	NA	NA	NA				disease.drug		Muscular	18182067
phenomir	MIMAT0000443	hsa-miR-125a-5p	NA	NA	NA				disease.drug		Neuroblastoma	17483472
phenomir	MIMAT0000443	hsa-miR-125a-5p	NA	NA	NA				disease.drug		Multiple myeloma	18728182
phenomir	MIMAT0000443	hsa-miR-125a-5p	NA	NA	NA				disease.drug		Breast cancer	16754881
phenomir	MIMAT0000443	hsa-miR-125a-5p	NA	NA	NA				disease.drug		Lung cancer	18766170
phenomir	MIMAT0000443	hsa-miR-125a-5p	NA	NA	NA				disease.drug		Gastrointestinal	19030927
phenomir	MIMAT0000443	hsa-miR-125a-5p	NA	NA	NA				disease.drug		Cancer	19891660
phenomir	MIMAT0000443	hsa-miR-125a-5p	NA	NA	NA				disease.drug		Melanoma, cutaneous malignant, 2	20529253
phenomir	MIMAT0000443	hsa-miR-125a-5p	NA	NA	NA				disease.drug		Alzheimer disease, susceptibility to	18525125
phenomir	MIMAT0000443	hsa-miR-125a-5p	NA	NA	NA				disease.drug		Leukemia, acute myeloid	18337557
phenomir	MIMAT0000443	hsa-miR-125a-5p	NA	NA	NA				disease.drug		Leukemia, acute myelogenous	19022373
phenomir	MIMAT0000443	hsa-miR-125a-5p	NA	NA	NA				disease.drug		Leukemia, acute myeloid	17363563
phenomir	MIMAT0000443	hsa-miR-125a-5p	NA	NA	NA				disease.drug		Leukemia, chronic myeloid	17363563
phenomir	MIMAT0000443	hsa-miR-125a-5p	NA	NA	NA				disease.drug		Multiple myeloma	17363563
phenomir	MIMAT0000443	hsa-miR-125a-5p	NA	NA	NA				disease.drug		Leukemia/lymphoma, chronic B-cell	17363563
phenomir	MIMAT0000443	hsa-miR-125a-5p	NA	NA	NA				disease.drug		Glioblastoma multiforme, somatic	17363563
phenomir	MIMAT0000443	hsa-miR-125a-5p	NA	NA	NA				disease.drug		Breast cancer	17110380
phenomir	MIMAT0000443	hsa-miR-125a-5p	NA	NA	NA				disease.drug		Squamous cell carcinoma, head and neck	18381414
phenomir	MIMAT0000443	hsa-miR-125a-5p	NA	NA	NA				disease.drug		Breast cancer	16192569
phenomir	MIMAT0000443	hsa-miR-125a-5p	NA	NA	NA				disease.drug		Colorectal cancer	16609010
phenomir	MIMAT0000443	hsa-miR-125a-5p	NA	NA	NA				disease.drug		Melanoma and neural system tumor syndrome	16754881
phenomir	MIMAT0000443	hsa-miR-125a-5p	NA	NA	NA				disease.drug		Prostate cancer	16192569
phenomir	MIMAT0000443	hsa-miR-125a-5p	NA	NA	NA				disease.drug		Squamous cell carcinoma, head and neck	16192569
phenomir	MIMAT0000443	hsa-miR-125a-5p	NA	NA	NA				disease.drug		Pancreatic cancer	16192569
phenomir	MIMAT0000443	hsa-miR-125a-5p	NA	NA	NA				disease.drug		Lung cancer	16192569
phenomir	MIMAT0000443	hsa-miR-125a-5p	NA	NA	NA				disease.drug		Hematological	16192569
phenomir	MIMAT0002177	hsa-miR-486-5p	NA	NA	NA				disease.drug		Duchenne muscular dystrophy	17942673
phenomir	MIMAT0004762	hsa-miR-486-3p	NA	NA	NA				disease.drug		Duchenne muscular dystrophy	17942673
phenomir	MIMAT0002177	hsa-miR-486-5p	NA	NA	NA				disease.drug		Cardiomyopathy, idiopathic dilated	18582896
phenomir	MIMAT0004762	hsa-miR-486-3p	NA	NA	NA				disease.drug		Cardiomyopathy, idiopathic dilated	18582896
phenomir	MIMAT0002177	hsa-miR-486-5p	NA	NA	NA				disease.drug		Cardiomyopathy, dilated	18582896
phenomir	MIMAT0004762	hsa-miR-486-3p	NA	NA	NA				disease.drug		Cardiomyopathy, dilated	18582896
phenomir	MIMAT0002177	hsa-miR-486-5p	NA	NA	NA				disease.drug		Ovarian cancer	16754881
phenomir	MIMAT0004762	hsa-miR-486-3p	NA	NA	NA				disease.drug		Ovarian cancer	16754881
phenomir	MIMAT0002177	hsa-miR-486-5p	NA	NA	NA				disease.drug		Breast cancer	16754881
phenomir	MIMAT0004762	hsa-miR-486-3p	NA	NA	NA				disease.drug		Breast cancer	16754881
phenomir	MIMAT0002177	hsa-miR-486-5p	NA	NA	NA				disease.drug		Cancer	17922033
phenomir	MIMAT0004762	hsa-miR-486-3p	NA	NA	NA				disease.drug		Cancer	17922033
phenomir	MIMAT0002177	hsa-miR-486-5p	NA	NA	NA				disease.drug		Lung cancer	18766170
phenomir	MIMAT0004762	hsa-miR-486-3p	NA	NA	NA				disease.drug		Lung cancer	18766170
phenomir	MIMAT0002177	hsa-miR-486-5p	NA	NA	NA				disease.drug		Glioblastoma multiforme, somatic	19010882
phenomir	MIMAT0004762	hsa-miR-486-3p	NA	NA	NA				disease.drug		Glioblastoma multiforme, somatic	19010882
phenomir	MIMAT0002177	hsa-miR-486-5p	NA	NA	NA				disease.drug		Muscular	17765232
phenomir	MIMAT0004762	hsa-miR-486-3p	NA	NA	NA				disease.drug		Muscular	17765232
phenomir	MIMAT0002177	hsa-miR-486-5p	NA	NA	NA				disease.drug		Stroke, susceptibility to	19888324
phenomir	MIMAT0004762	hsa-miR-486-3p	NA	NA	NA				disease.drug		Stroke, susceptibility to	19888324
phenomir	MIMAT0002177	hsa-miR-486-5p	NA	NA	NA				disease.drug		Systemic lupus erythematosus (SLE)	18998140
phenomir	MIMAT0004762	hsa-miR-486-3p	NA	NA	NA				disease.drug		Systemic lupus erythematosus (SLE)	18998140
phenomir	MIMAT0002177	hsa-miR-486-5p	NA	NA	NA				disease.drug		Acth-independent macronodular adrenal hyperplasia; AIMAH	19849700
phenomir	MIMAT0004762	hsa-miR-486-3p	NA	NA	NA				disease.drug		Acth-independent macronodular adrenal hyperplasia; AIMAH	19849700
phenomir	MIMAT0002177	hsa-miR-486-5p	NA	NA	NA				disease.drug		Glioblastoma multiforme, somatic	19487573
phenomir	MIMAT0004762	hsa-miR-486-3p	NA	NA	NA				disease.drug		Glioblastoma multiforme, somatic	19487573
phenomir	MIMAT0002177	hsa-miR-486-5p	NA	NA	NA				disease.drug		Leukemia, acute myeloid	18308931
phenomir	MIMAT0004762	hsa-miR-486-3p	NA	NA	NA				disease.drug		Leukemia, acute myeloid	18308931
phenomir	MIMAT0002177	hsa-miR-486-5p	NA	NA	NA				disease.drug		Glioblastoma multiforme, somatic	18765229
phenomir	MIMAT0004762	hsa-miR-486-3p	NA	NA	NA				disease.drug		Glioblastoma multiforme, somatic	18765229
