# Supplementary material for: Role of miRNA–mRNA Interactome in Pathophysiology of Arrhythmogenic Cardiomyopathy
Source: Biomedicines. 2024 Aug 9;12(8):1807. doi: 10.3390/biomedicines12081807 (PMC11351583; doi:10.3390/biomedicines12081807)
Supplement: Supplementary file 1 [file biomedicines-12-01807-s001.zip › Table S3.xlsx]

## Sheet: Sheet1
database	mature_mirna_acc	mature_mirna_id	target_symbol	target_entrez	target_ensembl	experiment	support_type	pubmed_id	type	score	disease_drug	paper_pubmedID
mirtarbase	MIMAT0004597	hsa-miR-140-3p	BCAT1	586	ENSG00000060982	PAR-CLIP	Functional MTI (Weak)	23592263	validated
mirtarbase	MIMAT0004597	hsa-miR-140-3p	BCAT1	586	ENSG00000060982	PAR-CLIP	Functional MTI (Weak)	20371350	validated
mirtarbase	MIMAT0000428	hsa-miR-135a-5p	CAPZA2	830	ENSG00000198898	PAR-CLIP	Functional MTI (Weak)	20371350	validated
mirtarbase	MIMAT0000437	hsa-miR-145-5p	CFTR	1080	ENSG00000001626	Luciferase reporter assay//qRT-PCR	Functional MTI	23436935	validated
mirtarbase	MIMAT0000428	hsa-miR-135a-5p	LDHA	3939	ENSG00000134333	HITS-CLIP	Functional MTI (Weak)	27418678	validated
mirtarbase	MIMAT0000428	hsa-miR-135a-5p	LDHA	3939	ENSG00000288299	HITS-CLIP	Functional MTI (Weak)	27418678	validated
mirtarbase	MIMAT0000437	hsa-miR-145-5p	NDUFA4	4697	ENSG00000189043	Reporter assay;Microarray	Functional MTI	21351259	validated
mirtarbase	MIMAT0000428	hsa-miR-135a-5p	NSA2	10412	ENSG00000164346	HITS-CLIP	Functional MTI (Weak)	23313552	validated
mirtarbase	MIMAT0000437	hsa-miR-145-5p	ARL6IP5	10550	ENSG00000144746	Reporter assay;Microarray	Functional MTI	21351259	validated
mirtarbase	MIMAT0000428	hsa-miR-135a-5p	TXNIP	10628	ENSG00000265972	PAR-CLIP	Functional MTI (Weak)	24398324	validated
mirtarbase	MIMAT0000428	hsa-miR-135a-5p	TXNIP	10628	ENSG00000265972	PAR-CLIP	Functional MTI (Weak)	23446348	validated
mirtarbase	MIMAT0000428	hsa-miR-135a-5p	TXNIP	10628	ENSG00000265972	PAR-CLIP	Functional MTI (Weak)	21572407	validated
mirtarbase	MIMAT0000428	hsa-miR-135a-5p	TXNIP	10628	ENSG00000265972	PAR-CLIP	Functional MTI (Weak)	20371350	validated
mirtarbase	MIMAT0000428	hsa-miR-135a-5p	TXNIP	10628	ENSG00000265972	Luciferase reporter assay	Functional MTI	26885264	validated
mirtarbase	MIMAT0004597	hsa-miR-140-3p	PCYOX1	51449	ENSG00000116005	PAR-CLIP	Functional MTI (Weak)	27292025	validated
tarbase	MIMAT0000437	hsa-miR-145-5p	CFTR	1080	ENSG00000001626	Degradome sequencing//Degradome sequencing	positive		validated
tarbase	MIMAT0000437	hsa-miR-145-5p	BCAT1	586	ENSG00000060982	Degradome sequencing	positive		validated
tarbase	MIMAT0000437	hsa-miR-145-5p	NUCKS1	64710	ENSG00000069275	Degradome sequencing	positive		validated
tarbase	MIMAT0000437	hsa-miR-145-5p	SRPX	8406	ENSG00000101955	Degradome sequencing	negative		validated
tarbase	MIMAT0000437	hsa-miR-145-5p	ENPP5	59084	ENSG00000112796	Degradome sequencing	negative		validated
tarbase	MIMAT0000437	hsa-miR-145-5p	CCNG1	900	ENSG00000113328	Degradome sequencing	positive		validated
tarbase	MIMAT0000437	hsa-miR-145-5p	SKP1	6500	ENSG00000113558	Degradome sequencing	positive		validated
tarbase	MIMAT0000428	hsa-miR-135a-5p	LANCL1	10314	ENSG00000115365	Degradome sequencing	positive		validated
tarbase	MIMAT0004597	hsa-miR-140-3p	PRDX1	5052	ENSG00000117450	Degradome sequencing	positive		validated
tarbase	MIMAT0000437	hsa-miR-145-5p	GDA	9615	ENSG00000119125	Degradome sequencing	positive		validated
tarbase	MIMAT0000428	hsa-miR-135a-5p	ATP6V1E1	529	ENSG00000131100	Degradome sequencing	positive		validated
tarbase	MIMAT0004597	hsa-miR-140-3p	SOD1	6647	ENSG00000142168	Degradome sequencing	positive		validated
tarbase	MIMAT0000437	hsa-miR-145-5p	ARL6IP5	10550	ENSG00000144746	Degradome sequencing	positive		validated
tarbase	MIMAT0004597	hsa-miR-140-3p	MARVELD2	153562	ENSG00000152939	Degradome sequencing	positive		validated
tarbase	MIMAT0000428	hsa-miR-135a-5p	UQCRB	7381	ENSG00000156467	Degradome sequencing	positive		validated
tarbase	MIMAT0004597	hsa-miR-140-3p	COMMD8	54951	ENSG00000169019	Degradome sequencing	positive		validated
tarbase	MIMAT0004597	hsa-miR-140-3p	CNBP	7555	ENSG00000169714	Degradome sequencing	positive		validated
tarbase	MIMAT0004597	hsa-miR-140-3p	TENT5C	54855	ENSG00000183508	Degradome sequencing	positive		validated
tarbase	MIMAT0000437	hsa-miR-145-5p	TENT5C	54855	ENSG00000183508	Degradome sequencing	positive		validated
tarbase	MIMAT0000428	hsa-miR-135a-5p	LSAMP	4045	ENSG00000185565	Degradome sequencing	positive		validated
tarbase	MIMAT0000428	hsa-miR-135a-5p	NAP1L2	4674	ENSG00000186462	Degradome sequencing	positive		validated
tarbase	MIMAT0000437	hsa-miR-145-5p	NDUFA4	4697	ENSG00000189043	Degradome sequencing//Degradome sequencing	positive		validated
tarbase	MIMAT0000428	hsa-miR-135a-5p	CAPZA2	830	ENSG00000198898	Degradome sequencing	positive		validated
tarbase	MIMAT0000428	hsa-miR-135a-5p	TXNIP	10628	ENSG00000265972	Degradome sequencing	positive		validated
diana_microt	MIMAT0000428	hsa-miR-135a-5p	ZNF385B	151126	ENSG00000144331				predicted	1
diana_microt	MIMAT0000428	hsa-miR-135a-5p	BCAT1	586	ENSG00000060982				predicted	0.971
diana_microt	MIMAT0000437	hsa-miR-145-5p	SKP1	6500	ENSG00000113558				predicted	0.969
diana_microt	MIMAT0004597	hsa-miR-140-3p	CHL1	10752	ENSG00000134121				predicted	0.968
diana_microt	MIMAT0000428	hsa-miR-135a-5p	TXNIP	101060503	ENSG00000117289				predicted	0.959
diana_microt	MIMAT0000428	hsa-miR-135a-5p	TXNIP	10628	ENSG00000265972				predicted	0.959
diana_microt	MIMAT0004597	hsa-miR-140-3p	NAP1L2	4674	ENSG00000186462				predicted	0.943
diana_microt	MIMAT0000428	hsa-miR-135a-5p	PTER	9317	ENSG00000165983				predicted	0.939
diana_microt	MIMAT0000428	hsa-miR-135a-5p	NUCKS1	64710	ENSG00000069275				predicted	0.936
diana_microt	MIMAT0000428	hsa-miR-135a-5p	THOC7	80145	ENSG00000163634				predicted	0.924
diana_microt	MIMAT0000428	hsa-miR-135a-5p	EXTL2	2135	ENSG00000162694				predicted	0.918
diana_microt	MIMAT0000428	hsa-miR-135a-5p	MAP9	79884	ENSG00000164114				predicted	0.909
diana_microt	MIMAT0000437	hsa-miR-145-5p	MARVELD2	153562	ENSG00000152939				predicted	0.906
diana_microt	MIMAT0000428	hsa-miR-135a-5p	TEX30	93081	ENSG00000151287				predicted	0.893
diana_microt	MIMAT0000428	hsa-miR-135a-5p	LANCL1	10314	ENSG00000115365				predicted	0.882
diana_microt	MIMAT0004597	hsa-miR-140-3p	MOCS2	4338	ENSG00000164172				predicted	0.861
diana_microt	MIMAT0004597	hsa-miR-140-3p	GPC3	2719	ENSG00000147257				predicted	0.845
diana_microt	MIMAT0004597	hsa-miR-140-3p	GSTM3	2947	ENSG00000134202				predicted	0.838
diana_microt	MIMAT0000428	hsa-miR-135a-5p	CAPZA2	830	ENSG00000198898				predicted	0.826
diana_microt	MIMAT0000428	hsa-miR-135a-5p	RBX1	9978	ENSG00000100387				predicted	0.82
elmmo	MIMAT0000428	hsa-miR-135a-5p	ZNF385B	151126	ENSG00000144331				predicted	0.872
elmmo	MIMAT0000428	hsa-miR-135a-5p	NUCKS1	64710	ENSG00000069275				predicted	0.852
elmmo	MIMAT0000428	hsa-miR-135a-5p	BMPER	168667	ENSG00000164619				predicted	0.846
elmmo	MIMAT0000428	hsa-miR-135a-5p	CREG1	8804	ENSG00000143162				predicted	0.77
elmmo	MIMAT0000428	hsa-miR-135a-5p	RBX1	9978	ENSG00000100387				predicted	0.77
elmmo	MIMAT0000428	hsa-miR-135a-5p	MEGF9	1955	ENSG00000106780				predicted	0.77
elmmo	MIMAT0000428	hsa-miR-135a-5p	EXTL2	2135	ENSG00000162694				predicted	0.701
elmmo	MIMAT0000428	hsa-miR-135a-5p	IGSF10	285313	ENSG00000152580				predicted	0.699
elmmo	MIMAT0000428	hsa-miR-135a-5p	CAPZA2	830	ENSG00000198898				predicted	0.689
elmmo	MIMAT0000428	hsa-miR-135a-5p	PLCXD3	345557	ENSG00000182836				predicted	0.689
elmmo	MIMAT0000428	hsa-miR-135a-5p	BCAT1	586	ENSG00000060982				predicted	0.664
elmmo	MIMAT0000437	hsa-miR-145-5p	FKBP3	2287	ENSG00000100442				predicted	0.646
elmmo	MIMAT0000437	hsa-miR-145-5p	EIF4B	1975	ENSG00000063046				predicted	0.641
elmmo	MIMAT0000428	hsa-miR-135a-5p	TEX30	93081	ENSG00000151287				predicted	0.616
elmmo	MIMAT0000437	hsa-miR-145-5p	NUCKS1	64710	ENSG00000069275				predicted	0.541
elmmo	MIMAT0000428	hsa-miR-135a-5p	PTER	9317	ENSG00000165983				predicted	0.494
elmmo	MIMAT0000437	hsa-miR-145-5p	TMEM255A	55026	ENSG00000125355				predicted	0.492
elmmo	MIMAT0000437	hsa-miR-145-5p	NDUFA4	4697	ENSG00000189043				predicted	0.48
microcosm	MIMAT0000428	hsa-miR-135a-5p	CYB5A	1528	ENSG00000166347				predicted	19.3455
microcosm	MIMAT0000428	hsa-miR-135a-5p	CYB5A	1528	ENSG00000166347				predicted	18.6216
microcosm	MIMAT0000437	hsa-miR-145-5p	MOCS2	4338	ENSG00000164172				predicted	18.593
microcosm	MIMAT0000428	hsa-miR-135a-5p	ZNF385B	151126	ENSG00000144331				predicted	18.0221
microcosm	MIMAT0000428	hsa-miR-135a-5p	DNAJC12	56521	ENSG00000108176				predicted	17.7616
microcosm	MIMAT0000428	hsa-miR-135a-5p	PPP1R3A	5506	ENSG00000154415				predicted	17.7031
microcosm	MIMAT0000428	hsa-miR-135a-5p	TEX30	93081	ENSG00000151287				predicted	17.6235
microcosm	MIMAT0004597	hsa-miR-140-3p	GPC3	2719	ENSG00000147257				predicted	17.5817
miranda	MIMAT0000428	hsa-miR-135a-5p	BMPER	168667	ENSG00000164619				predicted	-1.0634
miranda	MIMAT0000437	hsa-miR-145-5p	FKBP3	2287	ENSG00000100442				predicted	-1.0671
miranda	MIMAT0000437	hsa-miR-145-5p	SKP1	6500	ENSG00000113558				predicted	-1.0866
miranda	MIMAT0000428	hsa-miR-135a-5p	ATP6V1E1	529	ENSG00000131100				predicted	-1.1673
miranda	MIMAT0000428	hsa-miR-135a-5p	TEX30	93081	ENSG00000151287				predicted	-1.1901
miranda	MIMAT0000437	hsa-miR-145-5p	TMA7	51372	ENSG00000232112				predicted	-1.2876
miranda	MIMAT0004597	hsa-miR-140-3p	NAP1L2	4674	ENSG00000186462				predicted	-1.2929
miranda	MIMAT0000428	hsa-miR-135a-5p	NAP1L2	4674	ENSG00000186462				predicted	-1.2945
miranda	MIMAT0000428	hsa-miR-135a-5p	ZNF385B	151126	ENSG00000144331				predicted	-1.3021
miranda	MIMAT0004597	hsa-miR-140-3p	NAP1L2	4674	ENSG00000186462				predicted	-1.3071
mirdb	MIMAT0000428	hsa-miR-135a-5p	BMPER	168667	ENSG00000164619				predicted	93.27291
mirdb	MIMAT0000428	hsa-miR-135a-5p	BCAT1	586	ENSG00000060982				predicted	91.2426546199
mirdb	MIMAT0004597	hsa-miR-140-3p	TAB2	23118	ENSG00000055208				predicted	90.87277
pictar	MIMAT0000437	hsa-miR-145-5p	MBNL3	55796	ENSG00000076770				predicted	34.4879
pictar	MIMAT0000437	hsa-miR-145-5p	MBNL3	55796	ENSG00000076770				predicted	34.4337
pita	MIMAT0004597	hsa-miR-140-3p	MKRN1	23608	ENSG00000133606				predicted	-9.46
pita	MIMAT0000437	hsa-miR-145-5p	TAB2	23118	ENSG00000055208				predicted	-9.59
pita	MIMAT0000437	hsa-miR-145-5p	FGF7	2252	ENSG00000140285				predicted	-10.58
pita	MIMAT0000428	hsa-miR-135a-5p	MOCS2	4338	ENSG00000164172				predicted	-11.12
pita	MIMAT0004597	hsa-miR-140-3p	PLP1	5354	ENSG00000123560				predicted	-11.41
pita	MIMAT0004597	hsa-miR-140-3p	RNF141	50862	ENSG00000110315				predicted	-12.69
targetscan	MIMAT0000428	hsa-miR-135a-5p	TEX30	93081	ENSG00000151287				predicted	-0.402
targetscan	MIMAT0000437	hsa-miR-145-5p	SKP1	6500	ENSG00000113558				predicted	-0.444
targetscan	MIMAT0000437	hsa-miR-145-5p	NDUFA4	4697	ENSG00000189043				predicted	-0.492
targetscan	MIMAT0000428	hsa-miR-135a-5p	BCAT1	586	ENSG00000060982				predicted	-0.493
targetscan	MIMAT0000428	hsa-miR-135a-5p	LANCL1	10314	ENSG00000115365				predicted	-0.501
targetscan	MIMAT0000428	hsa-miR-135a-5p	ZNF385B	151126	ENSG00000144331				predicted	-0.534
targetscan	MIMAT0000437	hsa-miR-145-5p	NDUFA4	4697	ENSG00000189043				predicted	-0.542
targetscan	MIMAT0000437	hsa-miR-145-5p	FKBP3	2287	ENSG00000100442				predicted	-0.598
mir2disease	MIMAT0000428	hsa-miR-135a-5p	NA	NA	NA				disease.drug		malignant melanoma	2008. MicroRNA let-7b targets important cell cycle molecules in malignant melanoma cells and interferes with anchorage-independent growth.
mir2disease	MIMAT0000428	hsa-miR-135a-5p	NA	NA	NA				disease.drug		Hodgkin's lymphoma	2009. Regulation of JAK2 by miR-135a: prognostic impact in classical Hodgkin lymphoma.
mir2disease	MIMAT0000437	hsa-miR-145-5p	NA	NA	NA				disease.drug		multiple sclerosis	2009. Multiple sclerosis: microRNA expression profiles accurately differentiate patients with relapsing-remitting disease from healthy controls
mir2disease	MIMAT0000437	hsa-miR-145-5p	NA	NA	NA				disease.drug		colorectal cancer	2009. Characterization of global microRNA expression reveals oncogenic potential of miR-145 in metastatic colorectal cancer
mir2disease	MIMAT0004597	hsa-miR-140-3p	NA	NA	NA				disease.drug		multiple myeloma (MM)	2009. Identification of microRNA expression patterns and definition of a microRNA/mRNA regulatory network in distinct molecular groups of multiple myeloma
mir2disease	MIMAT0000437	hsa-miR-145-5p	NA	NA	NA				disease.drug		prostate cancer	2009. Diagnostic and prognostic implications of microRNA profiling in prostate carcinoma.
mir2disease	MIMAT0000437	hsa-miR-145-5p	NA	NA	NA				disease.drug		colorectal cancer	2009. Mechanism of growth inhibition by MicroRNA 145: the role of the IGF-I receptor signaling pathway.
mir2disease	MIMAT0000437	hsa-miR-145-5p	NA	NA	NA				disease.drug		vascular disease	2009. MicroRNA-145, a Novel Smooth Muscle Cell Phenotypic Marker and Modulator, Controls Vascular Neointimal Lesion Formation.
mir2disease	MIMAT0000437	hsa-miR-145-5p	NA	NA	NA				disease.drug		bladder cancer	2009. Identification of novel microRNA targets based on microRNA signatures in bladder cancer.
mir2disease	MIMAT0000437	hsa-miR-145-5p	NA	NA	NA				disease.drug		Oral Squamous Cell Carcinoma (OSCC)	2009. The expression profile of microRNAs in a model of 7,12-dimethyl-benz[a]anthrance-induced oral carcinogenesis in Syrian hamster.
mir2disease	MIMAT0000437	hsa-miR-145-5p	NA	NA	NA				disease.drug		gastric cancer (stomach cancer)	2009. Decreased Expression of MicroRNA-143 and -145 in Human Gastric Cancers.
mir2disease	MIMAT0000437	hsa-miR-145-5p	NA	NA	NA				disease.drug		renal clear cell carcinoma	2009. Microarray analysis of microRNA expression in renal clear cell carcinoma.
mir2disease	MIMAT0000437	hsa-miR-145-5p	NA	NA	NA				disease.drug		hepatocellular carcinoma (HCC)	2009. Bead-based microarray analysis of microRNA expression in hepatocellular carcinoma: miR-338 is downregulated.
mir2disease	MIMAT0000437	hsa-miR-145-5p	NA	NA	NA				disease.drug		bladder cancer	2009. Genomic profiling of microRNAs in bladder cancer: miR-129 is associated with poor outcome and promotes cell death in vitro.
mir2disease	MIMAT0000437	hsa-miR-145-5p	NA	NA	NA				disease.drug		lung cancer	2009. Restoration of tumour suppressor hsa-miR-145 inhibits cancer cell growth in lung adenocarcinoma patients with epidermal growth factor receptor mutation.
mir2disease	MIMAT0000437	hsa-miR-145-5p	NA	NA	NA				disease.drug		colorectal cancer	2009. Over- and under-expressed microRNAs in human colorectal cancer.
mir2disease	MIMAT0000437	hsa-miR-145-5p	NA	NA	NA				disease.drug		endometriosis	2009. MicroRNA-regulated pathways associated with endometriosis.
mir2disease	MIMAT0000437	hsa-miR-145-5p	NA	NA	NA				disease.drug		lung cancer	2006. Unique microRNA molecular profiles in lung cancer diagnosis and prognosis.
mir2disease	MIMAT0000437	hsa-miR-145-5p	NA	NA	NA				disease.drug		Burkitt lymphoma	2007. Downregulation of microRNAs-143 and -145 in B-cell malignancies.
mir2disease	MIMAT0000437	hsa-miR-145-5p	NA	NA	NA				disease.drug		prostate cancer	2007. Widespread deregulation of microRNA expression in human prostate cancer.
mir2disease	MIMAT0000437	hsa-miR-145-5p	NA	NA	NA				disease.drug		prostate cancer	2008. MicroRNA profile analysis of human prostate cancers.
mir2disease	MIMAT0000437	hsa-miR-145-5p	NA	NA	NA				disease.drug		chronic lymphocytic leukemia (CLL)	2007. Downregulation of microRNAs-143 and -145 in B-cell malignancies.
mir2disease	MIMAT0000437	hsa-miR-145-5p	NA	NA	NA				disease.drug		colorectal cancer	2006. MicroRNAs 143 and 145 are possible common onco-microRNAs in human cancers.
mir2disease	MIMAT0000437	hsa-miR-145-5p	NA	NA	NA				disease.drug		colorectal cancer	2007. MicroRNA-143 and -145 in colon cancer.
mir2disease	MIMAT0000437	hsa-miR-145-5p	NA	NA	NA				disease.drug		colorectal cancer	2007. Micro RNA 145 targets the insulin receptor substrate-1 and inhibits the growth of colon cancer cells.
mir2disease	MIMAT0000437	hsa-miR-145-5p	NA	NA	NA				disease.drug		diffuse large B-cell lymphoma (DLBCL)	2007. Downregulation of microRNAs-143 and -145 in B-cell malignancies.
mir2disease	MIMAT0000437	hsa-miR-145-5p	NA	NA	NA				disease.drug		colorectal cancer	2008. Diagnostic and prognostic microRNAs in stage II colon cancer.
mir2disease	MIMAT0000437	hsa-miR-145-5p	NA	NA	NA				disease.drug		breast cancer	2005. MicroRNA gene expression deregulation in human breast cancer.
mir2disease	MIMAT0000437	hsa-miR-145-5p	NA	NA	NA				disease.drug		breast cancer	2007. Altered MicroRNA expression confined to specific epithelial cell subpopulations in breast cancer.
mir2disease	MIMAT0000437	hsa-miR-145-5p	NA	NA	NA				disease.drug		colorectal cancer	2003. Reduced accumulation of specific microRNAs in colorectal neoplasia.
mir2disease	MIMAT0000437	hsa-miR-145-5p	NA	NA	NA				disease.drug		colorectal cancer	2006. Identification by Real-time PCR of 13 mature microRNAs differentially expressed in colorectal cancer and non-tumoral tissues.
mir2disease	MIMAT0000437	hsa-miR-145-5p	NA	NA	NA				disease.drug		colorectal cancer	2007. Altered expression of miR-21, miR-31, miR-143 and miR-145 is related to clinicopathologic features of colorectal cancer.
mir2disease	MIMAT0000437	hsa-miR-145-5p	NA	NA	NA				disease.drug		diffuse large B-cell lymphoma (DLBCL)	2008. MicroRNA signatures characterize diffuse large B-cell lymphomas and follicular lymphomas.
mir2disease	MIMAT0000437	hsa-miR-145-5p	NA	NA	NA				disease.drug		epithelial ovarian cancer (EOC)	2007. MicroRNA signatures in human ovarian cancer.
mir2disease	MIMAT0000437	hsa-miR-145-5p	NA	NA	NA				disease.drug		epithelial ovarian cancer (EOC)	2008. Genomic and epigenetic alterations deregulate microRNA expression in human epithelial ovarian cancer.
mir2disease	MIMAT0000437	hsa-miR-145-5p	NA	NA	NA				disease.drug		hepatocellular carcinoma (HCC)	2007. Cyclin G1 is a target of miR-122a, a microRNA frequently down-regulated in human hepatocellular carcinoma.
mir2disease	MIMAT0000437	hsa-miR-145-5p	NA	NA	NA				disease.drug		hepatocellular carcinoma (HCC)	2008. Profiling microRNA expression in hepatocellular carcinoma reveals microRNA-224 up-regulation and apoptosis inhibitor-5 as a microRNA-224-specific target.
mir2disease	MIMAT0000437	hsa-miR-145-5p	NA	NA	NA				disease.drug		pancreatic ductal adenocarcinoma (PDAC)	2007. MicroRNA expression alterations are linked to tumorigenesis and non-neoplastic processes in pancreatic ductal adenocarcinoma.
mir2disease	MIMAT0000437	hsa-miR-145-5p	NA	NA	NA				disease.drug		prostate cancer	2007. MicroRNA expression profiling in prostate cancer.
mir2disease	MIMAT0000437	hsa-miR-145-5p	NA	NA	NA				disease.drug		prostate cancer	2008. Expression of microRNAs and protein-coding genes associated with perineural invasion in prostate cancer.
mir2disease	MIMAT0000437	hsa-miR-145-5p	NA	NA	NA				disease.drug		serous ovarian cancer	2008. MicroRNA expression profiles in serous ovarian carcinoma.
mir2disease	MIMAT0000437	hsa-miR-145-5p	NA	NA	NA				disease.drug		testicular germ cell tumor	2007. High-throughput microRNAome analysis in human germ cell tumours.
mir2disease	MIMAT0000437	hsa-miR-145-5p	NA	NA	NA				disease.drug		vascular disease	2007. MicroRNA expression signature and antisense-mediated depletion reveal an essential role of MicroRNA in vascular neointimal lesion formation.
phenomir	MIMAT0000428	hsa-miR-135a-5p	NA	NA	NA				disease.drug		Colorectal cancer	18632633
phenomir	MIMAT0000428	hsa-miR-135a-5p	NA	NA	NA				disease.drug		Adenomas, multiple colorectal	18632633
phenomir	MIMAT0000428	hsa-miR-135a-5p	NA	NA	NA				disease.drug		Colorectal cancer	18230780
phenomir	MIMAT0000428	hsa-miR-135a-5p	NA	NA	NA				disease.drug		Colorectal cancer	18607389
phenomir	MIMAT0000428	hsa-miR-135a-5p	NA	NA	NA				disease.drug		Melanoma and neural system tumor syndrome	18379589
phenomir	MIMAT0000428	hsa-miR-135a-5p	NA	NA	NA				disease.drug		Cervical cancer, somatic	18451214
phenomir	MIMAT0000428	hsa-miR-135a-5p	NA	NA	NA				disease.drug		Cardiomyopathy, dilated	17606841
phenomir	MIMAT0000428	hsa-miR-135a-5p	NA	NA	NA				disease.drug		Leukemia, acute myelogenous	18187662
phenomir	MIMAT0000428	hsa-miR-135a-5p	NA	NA	NA				disease.drug		Myelofibrosis, idiopathic	17976522
phenomir	MIMAT0000428	hsa-miR-135a-5p	NA	NA	NA				disease.drug		Hepatocellular carcinoma	18223217
phenomir	MIMAT0000428	hsa-miR-135a-5p	NA	NA	NA				disease.drug		Lung cancer	19010987
phenomir	MIMAT0000428	hsa-miR-135a-5p	NA	NA	NA				disease.drug		Breast cancer	16754881
phenomir	MIMAT0000428	hsa-miR-135a-5p	NA	NA	NA				disease.drug		Medulloblastoma	18756266
phenomir	MIMAT0000428	hsa-miR-135a-5p	NA	NA	NA				disease.drug		Pigmented adrenocortical disease, primary isolated	19351815
phenomir	MIMAT0000428	hsa-miR-135a-5p	NA	NA	NA				disease.drug		Cancer	19891660
phenomir	MIMAT0000428	hsa-miR-135a-5p	NA	NA	NA				disease.drug		Gastric cancer	20022810
phenomir	MIMAT0000428	hsa-miR-135a-5p	NA	NA	NA				disease.drug		Alzheimer disease, susceptibility to	18525125
phenomir	MIMAT0000428	hsa-miR-135a-5p	NA	NA	NA				disease.drug		Leukemia, acute myeloid	18308931
phenomir	MIMAT0000428	hsa-miR-135a-5p	NA	NA	NA				disease.drug		Medulloblastoma	18973228
phenomir	MIMAT0000428	hsa-miR-135a-5p	NA	NA	NA				disease.drug		Leukemia, acute myeloid	18337557
phenomir	MIMAT0000428	hsa-miR-135a-5p	NA	NA	NA				disease.drug		Glioblastoma multiforme, somatic	17363563
phenomir	MIMAT0000428	hsa-miR-135a-5p	NA	NA	NA				disease.drug		Leukemia, acute myelogenous	16549775
phenomir	MIMAT0000428	hsa-miR-135a-5p	NA	NA	NA				disease.drug		Breast cancer	16192569
phenomir	MIMAT0000428	hsa-miR-135a-5p	NA	NA	NA				disease.drug		Melanoma and neural system tumor syndrome	16754881
phenomir	MIMAT0000428	hsa-miR-135a-5p	NA	NA	NA				disease.drug		Prostate cancer	16192569
phenomir	MIMAT0000428	hsa-miR-135a-5p	NA	NA	NA				disease.drug		Squamous cell carcinoma, head and neck	16192569
phenomir	MIMAT0000428	hsa-miR-135a-5p	NA	NA	NA				disease.drug		Pancreatic cancer	16192569
phenomir	MIMAT0000428	hsa-miR-135a-5p	NA	NA	NA				disease.drug		Lung cancer	16192569
phenomir	MIMAT0000428	hsa-miR-135a-5p	NA	NA	NA				disease.drug		Hematological	16192569
phenomir	MIMAT0000428	hsa-miR-135a-5p	NA	NA	NA				disease.drug		Pancreatic cancer	16966691
phenomir	MIMAT0000428	hsa-miR-135a-5p	NA	NA	NA				disease.drug		Prostate cancer	16461460
phenomir	MIMAT0004597	hsa-miR-140-3p	NA	NA	NA				disease.drug		Pancreatic cancer	16966691
phenomir	MIMAT0004597	hsa-miR-140-3p	NA	NA	NA				disease.drug		Melanoma and neural system tumor syndrome	18379589
phenomir	MIMAT0004597	hsa-miR-140-3p	NA	NA	NA				disease.drug		Ovarian cancer	17875710
phenomir	MIMAT0004597	hsa-miR-140-3p	NA	NA	NA				disease.drug		Breast cancer	16461460
phenomir	MIMAT0004597	hsa-miR-140-3p	NA	NA	NA				disease.drug		Pancreatic cancer	16461460
phenomir	MIMAT0004597	hsa-miR-140-3p	NA	NA	NA				disease.drug		Lung cancer	16530703
phenomir	MIMAT0004597	hsa-miR-140-3p	NA	NA	NA				disease.drug		Cancer	18923441
phenomir	MIMAT0004597	hsa-miR-140-3p	NA	NA	NA				disease.drug		Breast cancer	16103053
phenomir	MIMAT0004597	hsa-miR-140-3p	NA	NA	NA				disease.drug		Leukemia, chronic lymphatic, susceptibility to	15284443
phenomir	MIMAT0004597	hsa-miR-140-3p	NA	NA	NA				disease.drug		Cardiomyopathy, dilated	17712037
phenomir	MIMAT0004597	hsa-miR-140-3p	NA	NA	NA				disease.drug		Cervical cancer, somatic	18451214
phenomir	MIMAT0004597	hsa-miR-140-3p	NA	NA	NA				disease.drug		Muscular	17942673
phenomir	MIMAT0004597	hsa-miR-140-3p	NA	NA	NA				disease.drug		Muscular dystrophy, limb-girdle, type 2A	17942673
phenomir	MIMAT0004597	hsa-miR-140-3p	NA	NA	NA				disease.drug		Muscular dystrophy, limb-girdle, type 2B	17942673
phenomir	MIMAT0004597	hsa-miR-140-3p	NA	NA	NA				disease.drug		Miyoshi myopathy	17942673
phenomir	MIMAT0004597	hsa-miR-140-3p	NA	NA	NA				disease.drug		Myopathy, nemaline, 3	17942673
phenomir	MIMAT0004597	hsa-miR-140-3p	NA	NA	NA				disease.drug		Cardiovascular	17712037
phenomir	MIMAT0004597	hsa-miR-140-3p	NA	NA	NA				disease.drug		Supravalvar aortic stenosis	17712037
phenomir	MIMAT0004597	hsa-miR-140-3p	NA	NA	NA				disease.drug		Muscular	18182067
phenomir	MIMAT0004597	hsa-miR-140-3p	NA	NA	NA				disease.drug		Autism, susceptibility to	18563458
phenomir	MIMAT0004597	hsa-miR-140-3p	NA	NA	NA				disease.drug		Hematological	18523662
phenomir	MIMAT0004597	hsa-miR-140-3p	NA	NA	NA				disease.drug		Ovarian cancer	16754881
phenomir	MIMAT0004597	hsa-miR-140-3p	NA	NA	NA				disease.drug		Breast cancer	16754881
phenomir	MIMAT0004597	hsa-miR-140-3p	NA	NA	NA				disease.drug		Lung cancer	18766170
phenomir	MIMAT0004597	hsa-miR-140-3p	NA	NA	NA				disease.drug		Gastrointestinal	19030927
phenomir	MIMAT0004597	hsa-miR-140-3p	NA	NA	NA				disease.drug		Stroke, susceptibility to	19888324
phenomir	MIMAT0004597	hsa-miR-140-3p	NA	NA	NA				disease.drug		Leukemia, acute myeloid	20425795
phenomir	MIMAT0004597	hsa-miR-140-3p	NA	NA	NA				disease.drug		Cancer	19891660
phenomir	MIMAT0004597	hsa-miR-140-3p	NA	NA	NA				disease.drug		Colorectal cancer	17363563
phenomir	MIMAT0004597	hsa-miR-140-3p	NA	NA	NA				disease.drug		Leukemia, acute myeloid	17363563
phenomir	MIMAT0004597	hsa-miR-140-3p	NA	NA	NA				disease.drug		Leukemia, chronic myeloid	17363563
phenomir	MIMAT0004597	hsa-miR-140-3p	NA	NA	NA				disease.drug		Multiple myeloma	17363563
phenomir	MIMAT0004597	hsa-miR-140-3p	NA	NA	NA				disease.drug		Leukemia/lymphoma, chronic B-cell	17363563
phenomir	MIMAT0004597	hsa-miR-140-3p	NA	NA	NA				disease.drug		Glioblastoma multiforme, somatic	17363563
phenomir	MIMAT0004597	hsa-miR-140-3p	NA	NA	NA				disease.drug		Ovarian cancer	18458333
phenomir	MIMAT0004597	hsa-miR-140-3p	NA	NA	NA				disease.drug		Squamous cell carcinoma, head and neck	18381414
phenomir	MIMAT0004597	hsa-miR-140-3p	NA	NA	NA				disease.drug		Melanoma and neural system tumor syndrome	16754881
phenomir	MIMAT0004597	hsa-miR-140-3p	NA	NA	NA				disease.drug		Breast cancer	16192569
phenomir	MIMAT0004597	hsa-miR-140-3p	NA	NA	NA				disease.drug		Pancreatic cancer	16192569
phenomir	MIMAT0004597	hsa-miR-140-3p	NA	NA	NA				disease.drug		Breast cancer	20543867
phenomir	MIMAT0000437	hsa-miR-145-5p	NA	NA	NA				disease.drug		Colorectal cancer	18676867
phenomir	MIMAT0000437	hsa-miR-145-5p	NA	NA	NA				disease.drug		Colorectal cancer	18196926
phenomir	MIMAT0000437	hsa-miR-145-5p	NA	NA	NA				disease.drug		Pancreatic cancer	16966691
phenomir	MIMAT0000437	hsa-miR-145-5p	NA	NA	NA				disease.drug		Colorectal cancer	14573789
phenomir	MIMAT0000437	hsa-miR-145-5p	NA	NA	NA				disease.drug		Adenomas, multiple colorectal	14573789
phenomir	MIMAT0000437	hsa-miR-145-5p	NA	NA	NA				disease.drug		Colorectal cancer	16505370
phenomir	MIMAT0000437	hsa-miR-145-5p	NA	NA	NA				disease.drug		Pancreatic cancer	17237814
phenomir	MIMAT0000437	hsa-miR-145-5p	NA	NA	NA				disease.drug		Colorectal cancer	16854228
phenomir	MIMAT0000437	hsa-miR-145-5p	NA	NA	NA				disease.drug		Colorectal cancer	16969504
phenomir	MIMAT0000437	hsa-miR-145-5p	NA	NA	NA				disease.drug		Hepatocellular carcinoma	18319255
phenomir	MIMAT0000437	hsa-miR-145-5p	NA	NA	NA				disease.drug		Colorectal cancer	18607389
phenomir	MIMAT0000437	hsa-miR-145-5p	NA	NA	NA				disease.drug		Prostate cancer	17616669
phenomir	MIMAT0000437	hsa-miR-145-5p	NA	NA	NA				disease.drug		Ovarian cancer	17875710
phenomir	MIMAT0000437	hsa-miR-145-5p	NA	NA	NA				disease.drug		Breast cancer	16461460
phenomir	MIMAT0000437	hsa-miR-145-5p	NA	NA	NA				disease.drug		Pancreatic cancer	16461460
phenomir	MIMAT0000437	hsa-miR-145-5p	NA	NA	NA				disease.drug		Lung cancer	16530703
phenomir	MIMAT0000437	hsa-miR-145-5p	NA	NA	NA				disease.drug		Breast cancer	16103053
phenomir	MIMAT0000437	hsa-miR-145-5p	NA	NA	NA				disease.drug		Ovarian cancer	18451233
phenomir	MIMAT0000437	hsa-miR-145-5p	NA	NA	NA				disease.drug		Breast cancer	18089790
phenomir	MIMAT0000437	hsa-miR-145-5p	NA	NA	NA				disease.drug		Leukemia, chronic lymphatic, susceptibility to	17892514
phenomir	MIMAT0000437	hsa-miR-145-5p	NA	NA	NA				disease.drug		Leukemia/lymphoma, chronic B-cell	17892514
phenomir	MIMAT0000437	hsa-miR-145-5p	NA	NA	NA				disease.drug		Gastrointestinal	18719196
phenomir	MIMAT0000437	hsa-miR-145-5p	NA	NA	NA				disease.drug		Pancreatic cancer	18719196
phenomir	MIMAT0000437	hsa-miR-145-5p	NA	NA	NA				disease.drug		Leukemia, chronic lymphatic, susceptibility to	15284443
phenomir	MIMAT0000437	hsa-miR-145-5p	NA	NA	NA				disease.drug		Cervical cancer, somatic	18451214
phenomir	MIMAT0000437	hsa-miR-145-5p	NA	NA	NA				disease.drug		Muscular	17942673
phenomir	MIMAT0000437	hsa-miR-145-5p	NA	NA	NA				disease.drug		Muscular dystrophy, limb-girdle, type 2A	17942673
phenomir	MIMAT0000437	hsa-miR-145-5p	NA	NA	NA				disease.drug		Muscular dystrophy, limb-girdle, type 2B	17942673
phenomir	MIMAT0000437	hsa-miR-145-5p	NA	NA	NA				disease.drug		Miyoshi myopathy	17942673
phenomir	MIMAT0000437	hsa-miR-145-5p	NA	NA	NA				disease.drug		Myopathy, nemaline, 3	17942673
phenomir	MIMAT0000437	hsa-miR-145-5p	NA	NA	NA				disease.drug		Supravalvar aortic stenosis	17712037
phenomir	MIMAT0000437	hsa-miR-145-5p	NA	NA	NA				disease.drug		Medulloblastoma	18973228
phenomir	MIMAT0000437	hsa-miR-145-5p	NA	NA	NA				disease.drug		Non-Hodgkin lymphoma, somatic	18537969
phenomir	MIMAT0000437	hsa-miR-145-5p	NA	NA	NA				disease.drug		Myelofibrosis, idiopathic	17976522
phenomir	MIMAT0000437	hsa-miR-145-5p	NA	NA	NA				disease.drug		Muscular	17243163
phenomir	MIMAT0000437	hsa-miR-145-5p	NA	NA	NA				disease.drug		Muscular	18182067
phenomir	MIMAT0000437	hsa-miR-145-5p	NA	NA	NA				disease.drug		Hepatocellular carcinoma	18307259
phenomir	MIMAT0000437	hsa-miR-145-5p	NA	NA	NA				disease.drug		Colorectal cancer	17504027
phenomir	MIMAT0000437	hsa-miR-145-5p	NA	NA	NA				disease.drug		Cancer	17922033
phenomir	MIMAT0000437	hsa-miR-145-5p	NA	NA	NA				disease.drug		Lung cancer	18766170
phenomir	MIMAT0000437	hsa-miR-145-5p	NA	NA	NA				disease.drug		Gastrointestinal	19030927
phenomir	MIMAT0000437	hsa-miR-145-5p	NA	NA	NA				disease.drug		Pigmented adrenocortical disease, primary isolated	19351815
phenomir	MIMAT0000437	hsa-miR-145-5p	NA	NA	NA				disease.drug		Pituitary adenoma, ACTH-secreting	18840638
phenomir	MIMAT0000437	hsa-miR-145-5p	NA	NA	NA				disease.drug		Cancer	19891660
phenomir	MIMAT0000437	hsa-miR-145-5p	NA	NA	NA				disease.drug		Gastroesphageal reflux	20301167
phenomir	MIMAT0000437	hsa-miR-145-5p	NA	NA	NA				disease.drug		Esophageal cancer	20301167
phenomir	MIMAT0000437	hsa-miR-145-5p	NA	NA	NA				disease.drug		Acth-independent macronodular adrenal hyperplasia; AIMAH	19849700
phenomir	MIMAT0000437	hsa-miR-145-5p	NA	NA	NA				disease.drug		Multiple sclerosis, susceptibility to	19823682
phenomir	MIMAT0000437	hsa-miR-145-5p	NA	NA	NA				disease.drug		Prostate cancer	20332243
phenomir	MIMAT0000437	hsa-miR-145-5p	NA	NA	NA				disease.drug		Prostate cancer	18949015
phenomir	MIMAT0000437	hsa-miR-145-5p	NA	NA	NA				disease.drug		Gastroesphageal reflux	19737949
phenomir	MIMAT0000437	hsa-miR-145-5p	NA	NA	NA				disease.drug		Esophageal cancer	19737949
phenomir	MIMAT0000437	hsa-miR-145-5p	NA	NA	NA				disease.drug		Carcinoid tumors, intestinal	20037573
phenomir	MIMAT0000437	hsa-miR-145-5p	NA	NA	NA				disease.drug		Prostate cancer	18459106
phenomir	MIMAT0000437	hsa-miR-145-5p	NA	NA	NA				disease.drug		Hepatocellular carcinoma	17616664
phenomir	MIMAT0000437	hsa-miR-145-5p	NA	NA	NA				disease.drug		Alzheimer disease, susceptibility to	18525125
phenomir	MIMAT0000437	hsa-miR-145-5p	NA	NA	NA				disease.drug		Leukemia, chronic lymphatic, susceptibility to	17178851
phenomir	MIMAT0000437	hsa-miR-145-5p	NA	NA	NA				disease.drug		Leukemia, acute myeloid	18308931
phenomir	MIMAT0000437	hsa-miR-145-5p	NA	NA	NA				disease.drug		Leukemia, acute myeloid	18337557
phenomir	MIMAT0000437	hsa-miR-145-5p	NA	NA	NA				disease.drug		Colorectal cancer	18663744
phenomir	MIMAT0000437	hsa-miR-145-5p	NA	NA	NA				disease.drug		Cancer	18429962
phenomir	MIMAT0000437	hsa-miR-145-5p	NA	NA	NA				disease.drug		Colorectal cancer	17363563
phenomir	MIMAT0000437	hsa-miR-145-5p	NA	NA	NA				disease.drug		Leukemia, acute myeloid	17363563
phenomir	MIMAT0000437	hsa-miR-145-5p	NA	NA	NA				disease.drug		Leukemia, chronic myeloid	17363563
phenomir	MIMAT0000437	hsa-miR-145-5p	NA	NA	NA				disease.drug		Multiple myeloma	17363563
phenomir	MIMAT0000437	hsa-miR-145-5p	NA	NA	NA				disease.drug		Leukemia/lymphoma, chronic B-cell	17363563
phenomir	MIMAT0000437	hsa-miR-145-5p	NA	NA	NA				disease.drug		Ovarian cancer	18458333
phenomir	MIMAT0000437	hsa-miR-145-5p	NA	NA	NA				disease.drug		Burkitt lymphoma	17892514
phenomir	MIMAT0000437	hsa-miR-145-5p	NA	NA	NA				disease.drug		Cancer	16934749
phenomir	MIMAT0000437	hsa-miR-145-5p	NA	NA	NA				disease.drug		Leukemia, chronic myeloid	16934749
phenomir	MIMAT0000437	hsa-miR-145-5p	NA	NA	NA				disease.drug		Leukemia, acute myelogenous	16934749
phenomir	MIMAT0000437	hsa-miR-145-5p	NA	NA	NA				disease.drug		Leukemia, megakaryoblastic, with or without Down syndrome	16934749
phenomir	MIMAT0000437	hsa-miR-145-5p	NA	NA	NA				disease.drug		Non-Hodgkin lymphoma, somatic	16934749
phenomir	MIMAT0000437	hsa-miR-145-5p	NA	NA	NA				disease.drug		Cervical cancer, somatic	17998940
phenomir	MIMAT0000437	hsa-miR-145-5p	NA	NA	NA				disease.drug		Breast cancer	16192569
phenomir	MIMAT0000437	hsa-miR-145-5p	NA	NA	NA				disease.drug		Colorectal cancer	17827156
phenomir	MIMAT0000437	hsa-miR-145-5p	NA	NA	NA				disease.drug		Prostate cancer	16192569
phenomir	MIMAT0000437	hsa-miR-145-5p	NA	NA	NA				disease.drug		Squamous cell carcinoma, head and neck	16192569
phenomir	MIMAT0000437	hsa-miR-145-5p	NA	NA	NA				disease.drug		Pancreatic cancer	16192569
phenomir	MIMAT0000437	hsa-miR-145-5p	NA	NA	NA				disease.drug		Lung cancer	16192569
phenomir	MIMAT0000437	hsa-miR-145-5p	NA	NA	NA				disease.drug		Hematological	16192569
